# Supplementary material for: Taking the Operant Paradigm into the Field: Associative Learning in Wild Great Tits
Source: PLoS One. 2015 Aug 19;10(8):e0133821. doi: 10.1371/journal.pone.0133821 (PMC4546055; doi:10.1371/journal.pone.0133821)
Supplement: S1 Dataset — Great tits present in the population in the winter 2012. (XLSX) [file pone.0133821.s007.xlsx]

## Sheet: fall2011-winter12 great tits
ring	sex	age	exploration	problemsolving	visits	trials	visits01	trials01
E018488	F	A	.	.	0	0	0	0
E509370	F	A	-0.794777	0	0	0	0	0
E509388	M	A	.	.	0	0	0	0
E509399	F	A	.	.	0	0	0	0
F459758	M	A	-0.555066	0	0	0	0	0
F464559	F	A	-0.172016	.	2	2	1	1
H300220	M	A	.	.	0	0	0	0
H300222	F	A	.	.	0	0	0	0
H300233	M	A	.	.	0	0	0	0
H300253	F	A	.	.	0	0	0	0
H300296	M	A	.	.	0	0	0	0
K578724	M	A	0.583243	1	0	0	0	0
KR81621	M	A	.	.	0	0	0	0
L171382	M	A	.	.	0	0	0	0
L171384	M	A	.	.	0	0	0	0
L171385	M	A	.	.	0	0	0	0
L171447	M	A	.	.	0	0	0	0
L171460	M	A	.	.	0	0	0	0
L171472	F	A	.	.	0	0	0	0
L171494	M	A	.	.	0	0	0	0
L171498	M	A	.	.	0	0	0	0
L311256	M	A	.	.	0	0	0	0
L311268	M	A	.	.	0	0	0	0
L311275	F	A	.	.	0	0	0	0
L311300	F	A	.	.	0	0	0	0
L311889	F	A	.	.	0	0	0	0
L311897	F	A	.	.	0	0	0	0
L312174	M	A	.	.	0	0	0	0
L312854	M	A	.	.	0	0	0	0
L312855	M	A	.	.	0	0	0	0
L312865	M	A	.	.	0	0	0	0
L312866	F	A	.	.	0	0	0	0
L312889	F	A	.	.	0	0	0	0
L313295	F	A	.	.	0	0	0	0
L314214	F	A	.	.	0	0	0	0
L314239	F	A	.	.	0	0	0	0
L314250	M	A	.	.	0	0	0	0
L314251	M	A	.	.	0	0	0	0
L314252	M	A	.	.	0	0	0	0
L315001	F	A	.	.	0	0	0	0
L315024	M	A	.	.	0	0	0	0
L315027	M	A	.	.	0	0	0	0
L315096	M	A	.	.	0	0	0	0
L315098	F	A	.	.	0	0	0	0
L315203	M	A	.	.	0	0	0	0
L315207	F	A	.	.	0	0	0	0
L315407	M	A	.	.	0	0	0	0
L315409	F	A	.	.	0	0	0	0
L315412	F	A	.	.	0	0	0	0
L315413	F	A	.	.	0	0	0	0
L315425	F	A	.	.	0	0	0	0
L315427	F	A	.	.	0	0	0	0
L315428	F	A	.	.	0	0	0	0
L315431	F	A	.	.	0	0	0	0
L315437	M	A	.	.	0	0	0	0
L315810	F	A	.	.	0	0	0	0
L315814	M	A	.	.	0	0	0	0
L315818	M	A	.	.	0	0	0	0
L315824	M	A	.	.	0	0	0	0
L315874	F	A	.	.	0	0	0	0
L315876	F	A	.	.	0	0	0	0
L315878	F	A	-0.7417	0	0	0	0	0
L315886	F	A	.	.	0	0	0	0
L315887	F	A	.	.	0	0	0	0
L324830	F	A	.	.	0	0	0	0
L326486	M	J	.	.	0	0	0	0
L326560	F	J	.	.	0	0	0	0
L326594	F	J	.	.	0	0	0	0
L808040	M	A	.	.	0	0	0	0
L808046	M	A	.	.	0	0	0	0
L808094	M	A	.	.	0	0	0	0
L808164	F	A	.	.	0	0	0	0
L808332	F	A	.	.	0	0	0	0
L808337	M	A	.	.	0	0	0	0
L808385	M	A	.	.	0	0	0	0
L808419	F	A	.	.	0	0	0	0
L808479	M	A	.	.	0	0	0	0
L808480	F	A	.	.	0	0	0	0
L808500	F	A	.	.	0	0	0	0
L808544	F	A	.	.	0	0	0	0
L808545	M	A	.	.	0	0	0	0
L808549	F	A	.	.	0	0	0	0
L808570	F	A	.	.	0	0	0	0
L808592	M	A	.	.	0	0	0	0
L808594	F	A	.	.	0	0	0	0
L808606	F	A	.	.	0	0	0	0
L808660	F	A	.	.	0	0	0	0
L808668	F	A	.	.	0	0	0	0
L808677	M	A	.	.	0	0	0	0
L808679	F	A	.	.	0	0	0	0
L808693	F	A	.	.	0	0	0	0
L808696	M	A	.	.	0	0	0	0
L808718	M	A	.	.	0	0	0	0
L808732	F	A	.	.	0	0	0	0
L808736	F	A	.	.	0	0	0	0
L808756	F	A	.	.	0	0	0	0
L808757	F	A	.	.	0	0	0	0
L808789	M	A	.	.	0	0	0	0
L808843	M	A	.	.	0	0	0	0
L808845	F	A	-1.07597	.	0	0	0	0
L808852	M	A	.	.	0	0	0	0
L808853	M	A	.	.	0	0	0	0
L808862	F	A	.	.	0	0	0	0
L808863	M	A	0.313245	1	0	0	0	0
L808864	M	A	.	.	0	0	0	0
L808865	F	A	-0.591166	1	0	0	0	0
L808879	F	A	.	.	0	0	0	0
L808882	M	A	.	.	0	0	0	0
L808884	M	A	-0.486219	0	0	0	0	0
L808894	F	A	0.454379	.	0	0	0	0
L808903	M	A	.	.	0	0	0	0
L809014	F	A	.	.	0	0	0	0
L809046	F	A	.	.	0	0	0	0
L809047	F	A	.	.	0	0	0	0
L809051	F	A	-0.463698	1	0	0	0	0
L809055	M	A	-0.278665	0	0	0	0	0
L809071	F	A	.	.	0	0	0	0
L809077	F	A	.	.	0	0	0	0
L809089	M	A	.	.	0	0	0	0
L809094	F	A	.	.	0	0	0	0
L809095	M	A	.	.	0	0	0	0
L809321	F	A	.	.	0	0	0	0
L809327	M	A	.	.	0	0	0	0
L809341	F	A	.	.	0	0	0	0
L809411	F	A	.	.	0	0	0	0
L809413	M	A	.	.	0	0	0	0
L809419	M	A	.	.	0	0	0	0
L809426	F	A	.	.	0	0	0	0
L809427	F	A	.	.	0	0	0	0
L809433	F	A	0.113051	1	0	0	0	0
L809439	F	A	.	.	0	0	0	0
L809605	M	A	.	.	0	0	0	0
L809606	F	A	-0.897159	.	0	0	0	0
L809615	F	A	.	.	0	0	0	0
L809616	M	A	.	.	0	0	0	0
L809621	M	A	.	.	0	0	0	0
L809630	F	A	0.416042	.	0	0	0	0
L809633	M	A	.	.	0	0	0	0
L809646	F	A	.	.	0	0	0	0
L809654	F	A	-0.23976	0	0	0	0	0
L809660	F	A	.	.	0	0	0	0
L809664	M	A	-0.665613	.	0	0	0	0
N199419	M	A	0.44885	0	0	0	0	0
N199644	F	A	-0.645472	.	0	0	0	0
N199982	M	A	.	.	0	0	0	0
P439598	F	A	-0.776814	.	0	0	0	0
R639318	M	J	.	.	0	0	0	0
R639319	F	J	-0.0647231	0	0	0	0	0
R639320	M	J	.	.	0	0	0	0
R639322	M	J	.	.	0	0	0	0
R639324	M	J	.	.	0	0	0	0
R639325	F	J	-0.595264	0	0	0	0	0
R639329	M	J	.	.	0	0	0	0
R639335	F	J	.	.	0	0	0	0
R639337	M	J	.	.	0	0	0	0
R639338	F	J	.	.	0	0	0	0
R639340	F	J	.	.	0	0	0	0
R639342	F	J	.	.	0	0	0	0
R639343	M	J	.	.	0	0	0	0
R639344	F	J	.	.	0	0	0	0
R639345	F	J	.	.	0	0	0	0
R639347	M	J	.	.	0	0	0	0
R639348	F	J	.	.	0	0	0	0
R639349	F	J	.	.	0	0	0	0
R639350	F	J	-0.485597	1	0	0	0	0
R639351	F	J	.	.	1	1	1	1
R639353	M	J	.	.	4	2	1	1
T176928	F	A	0.0586141	1	0	0	0	0
T176944	F	A	-0.984229	1	0	0	0	0
T640498	M	A	-0.152514	0	0	0	0	0
T640642	F	A	.	.	0	0	0	0
T640659	M	A	.	.	0	0	0	0
T640664	F	A	.	.	0	0	0	0
T640675	M	A	.	.	0	0	0	0
T640752	M	A	0.0278222	0	0	0	0	0
T640776	M	A	-0.101726	0	0	0	0	0
T640779	F	A	-0.164918	0	0	0	0	0
T640787	M	A	-0.0456928	1	0	0	0	0
TB27292	M	A	.	.	0	0	0	0
TB27439	F	A	-0.608603	1	0	0	0	0
TC58613	M	A	.	.	0	0	0	0
TC58648	M	A	.	.	0	0	0	0
TC59686	F	A	.	.	0	0	0	0
TE79039	F	A	0.4055	1	0	0	0	0
TE80267	M	A	.	.	0	0	0	0
TJ24354	M	A	0.0608894	1	0	0	0	0
TJ24511	F	A	.	.	0	0	0	0
TJ24747	M	A	.	.	0	0	0	0
TJ24810	M	A	.	.	0	0	0	0
TJ24811	M	A	-0.531507	.	0	0	0	0
TJ24821	F	A	0.00219736	0	0	0	0	0
TJ24834	F	A	0.209085	1	183	115	1	1
TJ24837	M	A	-0.14607	1	0	0	0	0
TJ24864	F	A	-0.267322	1	76	42	1	1
TJ24873	M	A	0.188858	0	0	0	0	0
TJ24880	M	A	0.338649	0	0	0	0	0
TJ24902	M	A	0.262987	1	0	0	0	0
TJ25269	F	A	-0.633125	1	0	0	0	0
TJ26128	M	A	-0.689123	0	0	0	0	0
TJ26160	M	A	.	.	0	0	0	0
TJ26166	F	A	.	.	0	0	0	0
TJ26240	F	A	0.217899	1	0	0	0	0
TJ26252	F	A	.	0	0	0	0	0
TJ26665	F	A	-0.21178	1	0	0	0	0
TJ27563	F	A	.	.	0	0	0	0
TJ27916	M	A	0.0126912	1	0	0	0	0
TK25594	M	A	.	.	0	0	0	0
TK27305	M	J	-0.746787	0	0	0	0	0
TK27311	F	J	-0.498077	.	39	8	1	1
TL36106	F	J	.	.	0	0	0	0
TL36107	M	J	-0.700803	0	0	0	0	0
TL36108	M	J	.	.	0	0	0	0
TL36117	M	J	.	.	0	0	0	0
TL36118	.	J	.	.	0	0	0	0
TL36119	F	J	-0.506739	0	0	0	0	0
TL36120	F	J	.	.	0	0	0	0
TL36121	F	J	.	.	0	0	0	0
TL36123	F	J	.	.	0	0	0	0
TL36124	M	J	.	.	5	2	1	1
TL36125	M	J	-0.0589009	0	0	0	0	0
TL36340	M	A	.	.	0	0	0	0
TL36358	F	A	.	.	0	0	0	0
TL37158	F	A	0.359194	1	17	8	1	1
TL37404	F	A	.	.	0	0	0	0
TL37538	M	A	-0.798344	1	0	0	0	0
TL37539	F	A	.	.	0	0	0	0
TL37607	F	A	.	.	0	0	0	0
TL37623	F	A	.	.	0	0	0	0
TL37630	F	A	.	.	0	0	0	0
TL37646	M	A	.	.	0	0	0	0
TL37660	F	A	0.10979	.	0	0	0	0
TL37674	M	A	-0.42658	.	0	0	0	0
TL37683	M	A	.	.	0	0	0	0
TL37733	M	A	-0.465748	0	0	0	0	0
TL37735	M	A	.	.	0	0	0	0
TL37748	F	A	.	.	0	0	0	0
TL37793	M	A	-0.700854	0	0	0	0	0
TL38224	F	A	-0.596579	1	0	0	0	0
TL38226	M	A	0.216505	1	0	0	0	0
TL38768	F	A	.	.	0	0	0	0
TL38784	M	A	.	.	0	0	0	0
TL39083	M	A	.	.	0	0	0	0
TL39134	F	A	-0.787904	0	0	0	0	0
TL39168	M	A	0.256432	1	0	0	0	0
TL39419	F	A	.	.	0	0	0	0
TL39440	F	A	.	.	0	0	0	0
TL39445	M	A	.	.	0	0	0	0
TL39459	M	A	.	.	0	0	0	0
TL39461	M	A	.	.	0	0	0	0
TL39552	F	A	.	0	0	0	0	0
TL39659	M	A	.	.	0	0	0	0
TP25001	M	A	-1.00476	0	0	0	0	0
TP25026	F	A	.	.	0	0	0	0
TP25044	F	A	.	.	0	0	0	0
TP25068	F	A	.	.	0	0	0	0
TP25097	F	A	-0.379122	0	0	0	0	0
TP25256	.	J	.	.	0	0	0	0
TP25266	.	J	.	.	0	0	0	0
TP25455	M	A	.	.	0	0	0	0
TP25494	F	A	.	.	0	0	0	0
TP25511	M	A	0.287505	0	0	0	0	0
TP25523	F	A	.	.	0	0	0	0
TP25559	M	A	.	.	0	0	0	0
TP25567	F	A	-0.490488	0	0	0	0	0
TP25592	M	A	.	.	0	0	0	0
TP25604	F	A	-0.293973	0	0	0	0	0
TP25670	F	A	.	.	0	0	0	0
TP25673	M	A	-0.940267	0	0	0	0	0
TP25700	F	A	-0.418359	1	0	0	0	0
TP25874	.	J	.	.	0	0	0	0
TP25890	M	J	.	0	0	0	0	0
TP25892	M	J	-0.894195	0	0	0	0	0
TP25893	.	J	.	.	0	0	0	0
TP25910	F	J	.	.	0	0	0	0
TP25912	F	J	-0.0173287	0	0	0	0	0
TP25918	.	J	.	.	0	0	0	0
TP26575	.	J	.	.	0	0	0	0
TP26589	.	J	.	.	0	0	0	0
TP26595	.	J	.	.	0	0	0	0
TP26597	.	J	.	.	0	0	0	0
TP26598	F	J	.	.	0	0	0	0
TP26600	M	J	.	.	0	0	0	0
TP28041	F	A	-0.574385	.	0	0	0	0
TP28087	F	A	.	.	0	0	0	0
TP28089	M	A	.	.	0	0	0	0
TP28114	M	A	.	.	0	0	0	0
TP28121	F	A	.	.	0	0	0	0
TP28135	F	A	.	.	0	0	0	0
TP28157	M	A	.	.	0	0	0	0
TP28256	M	A	.	.	0	0	0	0
TP28403	F	A	.	.	0	0	0	0
TP28452	F	A	.	.	0	0	0	0
TP28491	M	A	.	.	0	0	0	0
TP28496	F	A	.	.	0	0	0	0
TP28611	M	A	.	.	0	0	0	0
TP28614	F	A	.	.	0	0	0	0
TP28615	F	A	-0.189037	1	0	0	0	0
TP28626	.	A	.	.	0	0	0	0
TP28632	M	A	.	.	0	0	0	0
TP28716	.	A	.	.	0	0	0	0
TP28737	F	A	-0.650682	1	0	0	0	0
TP28740	M	A	0.199362	0	62	26	1	1
TP28751	M	A	-0.348714	0	655	522	1	1
TP28753	M	A	.	.	4	2	1	1
TP28778	M	A	.	.	0	0	0	0
TP28779	F	A	.	.	0	0	0	0
TP28824	.	A	.	.	0	0	0	0
TP28846	F	A	.	.	0	0	0	0
TP28851	F	A	.	.	0	0	0	0
TP28877	M	A	.	.	0	0	0	0
TP41544	F	A	-0.918747	0	0	0	0	0
TP41548	M	A	.	.	0	0	0	0
TP41649	M	A	-0.862433	0	0	0	0	0
TP41653	F	A	0.130493	0	0	0	0	0
TP41677	M	A	.	.	0	0	0	0
TP41680	M	A	.	.	0	0	0	0
TP41698	F	A	.	.	0	0	0	0
TP41729	M	A	-0.0402076	0	0	0	0	0
TP41766	M	A	.	.	0	0	0	0
TP41767	M	A	.	.	0	0	0	0
TP41775	M	A	.	.	0	0	0	0
TP41777	M	A	-0.775839	.	0	0	0	0
TP41778	M	A	.	.	0	0	0	0
TP41797	F	A	-0.261062	0	838	700	1	1
TP41816	M	A	-0.130864	1	0	0	0	0
TP41889	F	A	.	.	0	0	0	0
TP42023	M	A	.	.	0	0	0	0
TP42059	M	A	.	.	0	0	0	0
TP42073	F	A	.	.	0	0	0	0
TP42106	M	A	.	.	0	0	0	0
TP42153	F	A	.	.	0	0	0	0
TR40017	M	A	.	.	0	0	0	0
TR40031	M	A	0.257078	1	0	0	0	0
TR40042	F	A	.	.	0	0	0	0
TR40045	M	A	.	.	0	0	0	0
TR40050	M	A	.	.	0	0	0	0
TR40051	F	A	.	.	0	0	0	0
TR40055	M	A	.	.	0	0	0	0
TR40063	F	A	.	.	0	0	0	0
TR40084	F	A	.	.	0	0	0	0
TR40093	F	A	.	.	0	0	0	0
TR40108	F	A	.	.	0	0	0	0
TR40115	M	A	.	.	0	0	0	0
TR40117	F	A	.	.	0	0	0	0
TR40153	F	A	.	.	0	0	0	0
TR40164	M	A	.	.	0	0	0	0
TR40179	M	A	.	.	0	0	0	0
TR40183	F	A	.	.	0	0	0	0
TR40207	M	A	.	.	0	0	0	0
TR40227	M	A	.	.	0	0	0	0
TR40237	M	A	.	.	0	0	0	0
TR40243	F	A	.	.	0	0	0	0
TR40256	F	A	.	.	0	0	0	0
TR40261	F	A	.	.	0	0	0	0
TR40263	F	A	.	.	0	0	0	0
TR40266	M	A	.	.	0	0	0	0
TR40286	M	A	.	.	0	0	0	0
TR40317	M	A	.	.	0	0	0	0
TR40336	F	A	-0.693581	0	0	0	0	0
TR40339	F	A	-0.0366355	1	0	0	0	0
TR40363	F	A	.	.	0	0	0	0
TR40418	M	A	.	.	0	0	0	0
TR40723	M	A	.	.	0	0	0	0
TR40725	F	A	.	.	0	0	0	0
TR40735	M	A	.	.	0	0	0	0
TR40740	M	A	.	.	0	0	0	0
TR40742	M	A	-0.562975	0	0	0	0	0
TR40750	M	A	.	.	0	0	0	0
TR40764	F	A	.	.	0	0	0	0
TR40792	M	A	.	.	0	0	0	0
TR40796	M	A	.	.	0	0	0	0
TR41170	F	J	.	.	0	0	0	0
TR41175	F	J	.	.	0	0	0	0
TR41176	F	J	.	.	10	6	1	1
TR41181	M	J	.	.	0	0	0	0
TR41187	M	J	.	.	0	0	0	0
TR42051	F	A	.	.	0	0	0	0
TR42066	M	A	.	.	0	0	0	0
TR42073	M	A	.	.	0	0	0	0
TR42090	F	A	.	.	0	0	0	0
TR42106	F	A	.	.	0	0	0	0
TR42115	F	A	.	.	0	0	0	0
TR42129	F	A	-0.861002	0	5	2	1	1
TR42143	M	A	.	.	0	0	0	0
TR42187	M	A	.	.	0	0	0	0
TR42227	M	A	-0.846846	0	0	0	0	0
TR42235	M	A	.	.	0	0	0	0
TR42281	M	A	0.261968	0	0	0	0	0
TR42294	M	A	.	.	0	0	0	0
TR42314	F	A	.	.	0	0	0	0
TR42342	M	A	.	.	0	0	0	0
TR42347	F	A	.	.	0	0	0	0
TR42368	M	A	-0.518481	0	0	0	0	0
TR42378	M	A	.	.	0	0	0	0
TR42403	M	A	.	.	0	0	0	0
TR42413	F	J	.	.	1	0	1	0
TR42417	F	J	.	.	0	0	0	0
TR42418	M	J	-0.229541	0	0	0	0	0
TR42420	F	J	.	.	0	0	0	0
TR42421	M	J	.	.	0	0	0	0
TR42422	F	J	.	.	0	0	0	0
TR42424	.	J	.	.	0	0	0	0
TR42425	M	J	.	.	0	0	0	0
TR42426	F	J	.	.	0	0	0	0
TR42429	M	J	.	.	0	0	0	0
TR42430	F	J	.	.	0	0	0	0
TR42431	F	J	.	.	0	0	0	0
TR42438	F	J	.	.	0	0	0	0
TR42460	F	J	.	.	0	0	0	0
TR42464	.	J	.	.	0	0	0	0
TR42471	M	J	.	.	0	0	0	0
TR42472	M	J	-0.157428	0	0	0	0	0
TR42474	F	J	.	.	0	0	0	0
TR42476	M	J	.	.	0	0	0	0
TR42477	M	J	-0.247986	0	628	678	1	1
TR42550	M	A	.	.	0	0	0	0
TR42565	F	A	.	.	0	0	0	0
TR42615	F	A	.	.	0	0	0	0
TR42621	F	A	.	.	0	0	0	0
TR42634	M	A	-0.559881	0	0	0	0	0
TR42654	F	A	.	.	0	0	0	0
TR42703	M	A	.	.	0	0	0	0
TR42705	M	A	.	.	0	0	0	0
TR42709	M	A	.	.	0	0	0	0
TR42719	F	A	.	.	0	0	0	0
TR42721	M	A	.	.	0	0	0	0
TR42722	M	A	.	.	0	0	0	0
TR43106	.	J	.	.	0	0	0	0
TR43121	M	J	.	.	0	0	0	0
TR43125	M	J	.	.	0	0	0	0
TR43127	.	J	.	.	3	0	1	0
TR43131	M	J	.	.	0	0	0	0
TR43154	M	J	.	.	0	0	0	0
TR43171	F	J	.	.	0	0	0	0
TR43173	M	J	.	.	0	0	0	0
TR43512	M	A	.	.	0	0	0	0
TR43536	F	A	.	.	0	0	0	0
TR43559	F	A	.	.	0	0	0	0
TR43585	M	A	0.126879	.	0	0	0	0
TR43588	F	A	-0.791264	.	0	0	0	0
TR43611	F	A	.	.	0	0	0	0
TR43640	M	A	.	.	0	0	0	0
TR43661	F	A	.	.	0	0	0	0
TR43664	M	A	.	.	0	0	0	0
TR43666	M	A	.	.	0	0	0	0
TR44024	M	A	.	.	0	0	0	0
TR44139	F	A	.	.	0	0	0	0
TR44157	F	A	.	.	4	1	1	1
TR44160	F	A	.	.	0	0	0	0
TR44162	F	A	.	.	0	0	0	0
TR44164	F	A	.	.	0	0	0	0
TR44501	F	J	.	.	0	0	0	0
TR44515	.	J	.	.	0	0	0	0
TR44521	F	J	-0.775679	0	0	0	0	0
TR44522	F	J	.	.	0	0	0	0
TR44524	.	J	.	.	0	0	0	0
TR44526	M	J	.	.	0	0	0	0
TR44528	F	J	.	.	0	0	0	0
TR44532	F	J	.	.	0	0	0	0
TR44533	M	J	.	.	0	0	0	0
TR44534	M	J	.	.	0	0	0	0
TR44551	M	J	.	.	0	0	0	0
TR44569	M	J	.	.	0	0	0	0
TR44702	F	J	.	.	0	0	0	0
TS43021	.	J	.	.	0	0	0	0
TS43025	.	J	.	.	0	0	0	0
TS43047	.	J	.	.	0	0	0	0
TS43055	F	J	-0.926315	0	0	0	0	0
TS43056	F	J	-1.11413	0	0	0	0	0
TS43328	M	J	.	.	0	0	0	0
TS43329	F	J	.	.	0	0	0	0
TS43330	F	J	.	.	0	0	0	0
TS43349	F	J	.	.	79	16	1	1
TS43403	.	J	.	.	0	0	0	0
TS43409	F	J	.	.	0	0	0	0
TS43509	F	J	.	.	0	0	0	0
TS43515	.	J	.	.	0	0	0	0
TS43519	.	J	.	.	0	0	0	0
TS43527	M	J	-0.982058	1	0	0	0	0
TS43528	M	J	.	.	0	0	0	0
TS43535	M	J	.	.	0	0	0	0
TS43536	M	J	.	.	0	0	0	0
TS43538	F	J	.	.	0	0	0	0
TS43540	M	J	-0.541977	.	230	154	1	1
TS43546	F	J	.	.	0	0	0	0
TS43547	M	J	.	.	0	0	0	0
TS43549	.	J	.	.	0	0	0	0
TS43550	M	J	0.181446	0	299	288	1	1
TS43561	M	J	.	.	0	0	0	0
TS43562	M	J	.	.	0	0	0	0
TS43568	M	J	.	.	0	0	0	0
TS43571	M	J	.	1	3	1	1	1
TS43592	M	J	.	.	0	0	0	0
TS43593	F	J	0.169696	1	2	1	1	1
TS43594	M	J	.	.	0	0	0	0
TS43655	F	J	.	.	0	0	0	0
TS43656	M	J	-0.289292	0	0	0	0	0
TS44417	.	J	.	.	0	0	0	0
TS44712	F	J	.	.	0	0	0	0
TS44714	F	J	.	.	0	0	0	0
TS44716	F	J	-0.413174	0	0	0	0	0
TS44723	F	J	0.128414	0	0	0	0	0
TS44724	F	J	-0.239548	.	0	0	0	0
TS44725	M	J	-0.769505	0	0	0	0	0
TS44726	F	J	.	.	0	0	0	0
TS44761	M	J	-0.938954	1	0	0	0	0
TS44768	M	J	0.00681655	0	0	0	0	0
TS44769	M	J	-1.01256	0	0	0	0	0
TS44791	.	J	.	.	0	0	0	0
TS44815	F	J	.	.	0	0	0	0
TS44817	F	J	.	.	0	0	0	0
TS44826	F	J	.	.	0	0	0	0
TS44902	.	J	.	.	0	0	0	0
TS44906	M	J	-0.305869	0	0	0	0	0
TS44925	M	J	.	.	0	0	0	0
TS44926	M	J	.	.	0	0	0	0
TS44927	F	J	.	.	0	0	0	0
TS44928	F	J	.	.	0	0	0	0
TS44929	.	J	.	.	8	2	1	1
TS44930	M	J	.	.	0	0	0	0
TS44931	M	J	.	.	0	0	0	0
TS44933	.	J	.	.	0	0	0	0
TS44936	M	J	.	.	0	0	0	0
TS44940	F	J	-0.299038	.	0	0	0	0
TS44943	F	J	-1.16214	0	0	0	0	0
TS44972	M	J	.	.	0	0	0	0
TS44987	.	J	.	.	0	0	0	0
TS44993	F	J	.	.	0	0	0	0
TS45005	M	J	.	.	0	0	0	0
TS45009	F	J	.	.	0	0	0	0
TS45013	M	J	.	.	0	0	0	0
TS45014	M	J	.	.	0	0	0	0
TS45015	M	J	.	.	0	0	0	0
TS45017	F	J	.	.	0	0	0	0
TS45018	.	J	.	.	0	0	0	0
TS45021	.	J	.	.	0	0	0	0
TS45022	F	J	0.444417	.	0	0	0	0
TS45036	M	J	.	.	0	0	0	0
TS45042	.	J	.	.	0	0	0	0
TS45043	F	J	.	.	0	0	0	0
TS45207	.	J	.	.	0	0	0	0
TS45212	F	J	.	.	0	0	0	0
TS45216	.	J	.	.	0	0	0	0
TS45217	M	J	.	.	0	0	0	0
TS45232	M	J	.	.	0	0	0	0
TS45240	F	J	.	.	0	0	0	0
TS45246	F	A	.	.	0	0	0	0
TS45261	M	J	-0.807796	1	0	0	0	0
TS45507	F	J	.	.	0	0	0	0
TS45509	F	J	.	.	0	0	0	0
TS45514	.	J	.	.	0	0	0	0
TS45536	M	J	.	.	0	0	0	0
TS45537	.	J	.	.	0	0	0	0
TS45549	.	J	.	.	0	0	0	0
TS45553	M	J	-0.81398	1	43	14	1	1
TS45555	F	J	-0.794121	1	4	0	1	0
TS45575	F	J	.	.	0	0	0	0
TS45577	M	J	.	.	0	0	0	0
TS45584	.	J	.	.	0	0	0	0
TS45585	.	J	.	.	0	0	0	0
TS45595	M	J	.	.	0	0	0	0
TS45597	F	J	.	.	0	0	0	0
TS45604	.	J	.	.	0	0	0	0
TS45606	M	J	0.126581	0	0	0	0	0
TS45607	.	J	.	.	0	0	0	0
TS45608	.	J	.	.	0	0	0	0
TS45622	F	J	.	.	0	0	0	0
TS45625	.	J	0.250701	.	0	0	0	0
TS45626	F	J	.	.	0	0	0	0
TS45628	M	J	.	.	0	0	0	0
TS45629	.	J	.	.	0	0	0	0
TS45633	F	J	-1.03	.	0	0	0	0
TS45634	F	J	.	.	0	0	0	0
TS45643	.	J	.	.	0	0	0	0
TS45704	F	J	.	.	0	0	0	0
TS45706	.	J	.	.	0	0	0	0
TS45708	M	J	.	.	0	0	0	0
TS45709	F	J	.	.	0	0	0	0
TS45711	M	J	.	.	0	0	0	0
TS45712	.	J	.	.	0	0	0	0
TS45720	M	J	.	.	0	0	0	0
TS45731	F	J	.	.	28	20	1	1
TS45746	F	J	.	.	0	0	0	0
TS45748	.	J	.	.	1	0	1	0
TS45775	M	J	-0.205364	0	0	0	0	0
TS45778	M	J	-0.632241	1	0	0	0	0
TS45781	M	J	.	.	1	0	1	0
TS45782	F	J	-0.694445	0	0	0	0	0
TS45785	.	J	.	.	0	0	0	0
TS45795	M	J	-0.107914	1	10	4	1	1
TS45797	M	J	0.0232003	.	0	0	0	0
TS45819	.	J	.	.	0	0	0	0
TS45824	M	J	.	.	0	0	0	0
TS45828	.	J	.	.	0	0	0	0
TS45831	M	J	-0.183032	.	0	0	0	0
TS45834	.	J	.	.	0	0	0	0
TS45845	M	J	.	.	4	0	1	0
TS45925	M	J	.	.	0	0	0	0
TS45929	M	J	.	.	0	0	0	0
TS45931	.	J	.	.	0	0	0	0
TS45932	M	J	0.133405	0	0	0	0	0
TS45935	.	J	.	.	0	0	0	0
TS45938	M	J	.	.	0	0	0	0
TS45941	F	J	.	.	0	0	0	0
TS45959	M	J	.	.	0	0	0	0
TS45965	M	J	.	.	0	0	0	0
TS45967	F	J	.	.	0	0	0	0
TS46102	.	J	.	.	0	0	0	0
TS46110	F	J	.	.	0	0	0	0
TS46113	F	J	.	.	0	0	0	0
TS46116	F	J	-0.507438	0	0	0	0	0
TS46125	M	J	.	.	0	0	0	0
TS46126	F	J	.	.	0	0	0	0
TS46135	.	J	.	.	0	0	0	0
TS46137	F	J	.	.	0	0	0	0
TS46141	M	J	-0.68937	0	0	0	0	0
TS46142	F	J	-1.09608	0	0	0	0	0
TS46148	M	J	.	.	0	0	0	0
TS46149	F	J	.	.	0	0	0	0
TS46156	F	J	.	.	0	0	0	0
TS46160	M	J	.	.	28	1	1	1
TS46163	M	J	.	.	0	0	0	0
TS46167	F	J	-0.654514	0	0	0	0	0
TS46169	M	J	.	.	0	0	0	0
TS46171	F	J	.	.	0	0	0	0
TS46178	M	J	.	.	0	0	0	0
TS46184	.	J	.	.	0	0	0	0
TS46188	M	J	-0.1394	0	0	0	0	0
TS46189	M	J	.	.	0	0	0	0
TS46199	F	J	.	.	0	0	0	0
TS46209	.	J	.	.	0	0	0	0
TS46215	M	J	.	.	0	0	0	0
TS46223	F	J	0.0493573	0	0	0	0	0
TS46231	.	J	.	.	0	0	0	0
TS46233	F	J	.	.	0	0	0	0
TS46234	.	J	.	.	0	0	0	0
TS46239	.	J	.	.	0	0	0	0
TS46243	M	J	.	.	0	0	0	0
TS46249	M	J	.	.	0	0	0	0
TS46255	F	J	.	.	0	0	0	0
TS46259	F	J	.	1	0	0	0	0
TS46266	F	J	.	.	0	0	0	0
TS46267	F	J	0.185008	0	339	313	1	1
TS46269	F	J	.	.	0	0	0	0
TS46271	F	J	-0.472596	1	0	0	0	0
TS46280	F	J	.	.	0	0	0	0
TS46291	M	J	.	.	0	0	0	0
TS46297	F	J	.	.	2	2	1	1
TS46402	F	J	-0.0364598	1	0	0	0	0
TS46405	F	J	.	.	0	0	0	0
TS46406	M	J	.	.	10	4	1	1
TS46407	M	J	0.467213	.	0	0	0	0
TS46408	.	J	.	.	0	0	0	0
TS46413	M	J	.	.	0	0	0	0
TS46416	F	J	-0.333791	0	0	0	0	0
TS46419	F	J	-0.664695	0	17	8	1	1
TS46421	F	J	.	.	76	29	1	1
TS46424	.	J	.	.	0	0	0	0
TS46425	F	J	.	.	0	0	0	0
TS46427	F	J	.	.	0	0	0	0
TS46432	M	J	.	.	0	0	0	0
TS46446	M	J	.	.	0	0	0	0
TS46455	F	J	0.00191885	0	3	3	1	1
V260986	F	A	-0.476945	.	0	0	0	0
V729628	M	A	-0.934692	0	75	57	1	1
VE32883	F	A	.	.	0	0	0	0
X235137	M	A	-0.259286	1	0	0	0	0
X235138	F	A	-0.509573	1	0	0	0	0
X235193	M	A	.	.	0	0	0	0
X235196	F	A	.	.	0	0	0	0
X235502	F	A	0.260639	1	0	0	0	0
X235519	F	A	-0.0341764	1	0	0	0	0
X235541	F	A	-0.139143	1	4	0	1	0
X235542	M	A	0.0325133	1	0	0	0	0
X235545	F	A	.	1	0	0	0	0
X235570	F	A	-0.0861038	1	0	0	0	0
X235571	F	A	-0.201808	0	0	0	0	0
X235573	M	A	-0.560335	0	0	0	0	0
X235587	F	A	.	.	0	0	0	0
X235588	F	A	.	.	0	0	0	0
X235589	M	A	.	.	0	0	0	0
X235593	M	A	.	.	0	0	0	0
X235596	M	A	.	.	3	2	1	1
X235598	F	A	.	.	0	0	0	0
X235626	F	A	-0.169836	0	0	0	0	0
X235629	M	A	.	.	0	0	0	0
X235635	M	A	.	.	0	0	0	0
X235638	M	A	.	.	0	0	0	0
X235859	M	A	.	.	0	0	0	0
X237904	F	A	.	.	0	0	0	0
X237918	M	A	-0.23319	0	5	4	1	1
X237919	M	A	-0.965734	1	1	1	1	1
X237922	M	A	.	.	0	0	0	0
X237965	M	A	-0.000185525	1	0	0	0	0
X237968	M	A	-0.52633	0	0	0	0	0
X237979	F	A	0.0553104	1	0	0	0	0
X237988	M	A	-0.885556	0	0	0	0	0
X237995	M	A	0.463689	1	0	0	0	0
X237996	M	A	-0.371352	0	0	0	0	0
X237997	M	A	-0.953686	0	0	0	0	0
X237999	M	A	-0.578192	0	0	0	0	0
X239571	F	A	0.0899437	1	0	0	0	0
X239576	F	A	0.279115	0	0	0	0	0
X239720	F	A	0.289489	1	0	0	0	0
X239722	F	A	0.293994	0	0	0	0	0
X239732	F	A	.	.	0	0	0	0
X239734	M	A	-0.501798	.	0	0	0	0
X239736	M	A	.	.	0	0	0	0
X239737	F	A	.	.	0	0	0	0
X239812	F	A	.	.	0	0	0	0
X239825	F	A	0.0457493	1	0	0	0	0
X239837	F	A	-0.808426	1	0	0	0	0
X239846	F	A	0.315472	0	0	0	0	0
X239952	F	A	.	.	0	0	0	0
X239955	F	A	.	.	0	0	0	0
X239958	M	A	.	.	0	0	0	0
X239964	F	A	.	.	0	0	0	0
X239966	M	A	.	.	0	0	0	0
X239975	F	A	.	.	0	0	0	0
X239992	M	A	.	.	0	0	0	0
X239998	M	A	-0.203771	0	0	0	0	0
X239999	F	A	.	.	0	0	0	0
X805117	F	A	.	.	0	0	0	0
X805135	F	A	.	.	4	1	1	1
X805344	F	A	.	.	11	7	1	1
X805352	M	A	.	.	0	0	0	0
X805354	M	A	.	.	0	0	0	0
X805364	M	A	-0.700501	1	0	0	0	0
X805375	M	A	.	.	0	0	0	0
X805393	M	A	.	.	0	0	0	0
X805401	M	A	.	.	0	0	0	0
X805406	F	A	.	.	0	0	0	0
X805409	M	A	.	.	0	0	0	0
X805416	F	A	.	.	0	0	0	0
X805427	M	A	.	.	0	0	0	0
X805428	F	A	.	.	0	0	0	0
X805430	F	A	.	.	0	0	0	0
X805452	F	A	.	.	0	0	0	0
X805459	M	A	.	.	0	0	0	0
X805499	M	A	.	.	0	0	0	0
X805656	M	A	.	.	0	0	0	0
Y031401	M	J	.	.	0	0	0	0
Y031405	F	J	.	.	0	0	0	0
Y031406	F	J	.	.	0	0	0	0
Y031408	F	J	.	.	0	0	0	0
Y031409	M	J	.	.	0	0	0	0
Y031501	F	J	.	.	0	0	0	0
Y031502	F	J	.	.	0	0	0	0
Y031504	F	J	-0.116219	0	0	0	0	0
Y031512	F	J	.	.	0	0	0	0
Y031513	M	J	.	.	0	0	0	0
Y031518	F	J	-0.962132	1	1	0	1	0
Y031520	M	A	.	.	0	0	0	0
Y031528	M	J	.	.	0	0	0	0
Y031537	M	J	.	.	0	0	0	0
Y031539	M	J	.	.	0	0	0	0
Y031542	F	J	.	.	0	0	0	0
Y031565	M	J	.	.	0	0	0	0
Y031595	F	J	.	.	0	0	0	0
Y031598	M	J	.	0	0	0	0	0
Y031600	M	J	.	.	0	0	0	0
Y031694	F	J	-0.960717	.	0	0	0	0
Y031698	M	J	.	0	0	0	0	0
Y031699	F	J	.	.	0	0	0	0
Y032801	F	A	.	.	0	0	0	0
Y032863	F	A	.	.	0	0	0	0
Y033101	F	J	.	.	0	0	0	0
Y033102	M	J	.	.	6	1	1	1
Y033103	F	A	.	.	1	0	1	0
Y033107	M	J	.	.	0	0	0	0
Y033111	M	A	.	.	0	0	0	0
Y033124	M	J	.	.	0	0	0	0
Y033129	F	A	-1.16008	0	0	0	0	0
Y033138	M	J	.	.	3	1	1	1
Y033141	F	A	-0.582359	0	3	2	1	1
Y033142	F	J	-0.557312	0	395	209	1	1
Y033143	M	J	.	.	0	0	0	0
Y033145	M	J	.	.	46	13	1	1
Y033147	M	J	-0.152168	.	119	20	1	1
Y033149	F	J	.	.	1	0	1	0
Y033153	F	A	.	.	0	0	0	0
Y033156	M	J	.	.	564	515	1	1
Y033159	M	J	-0.998657	0	0	0	0	0
Y033170	M	J	.	.	0	0	0	0
Y033175	F	J	.	.	0	0	0	0
Y033177	F	J	.	.	0	0	0	0
Y033178	M	A	.	.	0	0	0	0
Y033183	M	A	.	.	0	0	0	0
Y033191	F	A	.	.	0	0	0	0
Y033194	F	J	.	.	0	0	0	0
Y033200	M	J	.	.	0	0	0	0
Y033404	F	A	.	.	0	0	0	0
Y033405	F	A	.	.	0	0	0	0
Y033804	F	A	.	.	0	0	0	0
Y033807	M	A	.	.	0	0	0	0
Y033812	F	A	.	.	0	0	0	0
Y033824	F	A	-0.390757	1	0	0	0	0
Y033827	M	A	.	.	0	0	0	0
Y033829	F	A	0.118958	.	0	0	0	0
Y033831	M	A	.	.	0	0	0	0
Y033835	M	A	.	.	0	0	0	0
Y033838	M	A	.	.	0	0	0	0
Y033840	F	A	.	.	0	0	0	0
Y033847	F	A	.	.	0	0	0	0
Y033855	M	A	-0.752213	.	0	0	0	0
Y033889	M	J	.	.	0	0	0	0
Y033900	F	J	.	.	0	0	0	0
Y034201	F	A	.	.	0	0	0	0
Y034204	F	A	.	.	0	0	0	0
Y034205	F	A	.	.	0	0	0	0
Y034209	M	A	.	.	0	0	0	0
Y034213	F	A	.	.	1	1	1	1
Y034216	F	A	.	.	0	0	0	0
Y034217	M	A	.	.	3	0	1	0
Y034218	F	A	.	.	0	0	0	0
Y034259	M	J	.	.	0	0	0	0
Y034260	M	J	.	.	0	0	0	0
Y034261	F	J	.	.	0	0	0	0
Y034262	F	J	.	.	0	0	0	0
Y034264	F	A	.	.	0	0	0	0
Y034272	M	J	.	.	0	0	0	0
Y034273	F	J	.	.	0	0	0	0
Y034277	F	J	.	.	0	0	0	0
Y034284	M	J	0.11359	1	412	312	1	1
Y034285	M	J	.	.	17	3	1	1
Y034286	M	A	.	.	2	0	1	0
Y034288	F	A	.	.	0	0	0	0
Y034292	M	J	.	.	0	0	0	0
Y034295	M	J	.	.	0	0	0	0
Y034298	M	A	.	.	44	11	1	1
Y034349	F	J	.	.	0	0	0	0
Y034353	M	J	.	.	0	0	0	0
Y034695	F	J	.	.	0	0	0	0
Y034701	F	A	-0.590478	0	0	0	0	0
Y034702	F	A	.	.	0	0	0	0
Y034711	F	A	.	.	0	0	0	0
Y034712	M	A	.	.	485	274	1	1
Y034713	F	A	-0.654289	.	1	0	1	0
Y034755	F	A	.	.	0	0	0	0
Y035656	F	J	.	.	0	0	0	0
Y035657	M	J	-0.767526	0	0	0	0	0
Y035660	F	J	.	.	0	0	0	0
Y035662	M	J	-0.246545	1	0	0	0	0
Y035663	F	J	.	.	2	2	1	1
Y035664	M	J	.	.	0	0	0	0
Y035668	F	J	.	.	0	0	0	0
Y035669	F	J	-0.856523	1	0	0	0	0
Y035672	F	J	.	.	0	0	0	0
Y035673	F	J	.	.	0	0	0	0
Y035675	M	J	.	.	0	0	0	0
Y035676	F	J	.	.	0	0	0	0
Y035677	M	J	-0.713389	0	0	0	0	0
Y035678	M	J	.	.	0	0	0	0
Y035680	M	J	.	.	0	0	0	0
Y035681	M	J	.	.	0	0	0	0
Y035682	M	J	.	.	0	0	0	0
Y035687	F	J	.	.	0	0	0	0
Y035689	F	A	-0.662321	0	0	0	0	0
Y035690	F	J	.	.	0	0	0	0
Y035692	F	J	.	.	0	0	0	0
Y035837	M	J	.	.	0	0	0	0
Y035838	F	J	.	.	0	0	0	0
Y035839	M	J	.	.	0	0	0	0
Y035845	F	A	.	.	1	1	1	1
Y035846	M	J	-0.598109	0	0	0	0	0
Y035847	F	J	.	.	0	0	0	0
Y035852	F	J	.	.	0	0	0	0
Y035854	M	J	.	.	0	0	0	0
Y035858	M	J	0.0252453	0	0	0	0	0
Y035861	M	A	.	.	0	0	0	0
Y035862	F	A	-0.435479	1	0	0	0	0
Y035864	M	J	.	.	0	0	0	0
Y035865	M	J	.	.	0	0	0	0
Y035866	F	J	.	.	0	0	0	0
Y035867	M	J	.	.	174	133	1	1
Y035875	F	J	.	.	0	0	0	0
Y035876	F	A	.	.	0	0	0	0
Y035878	F	J	.	.	0	0	0	0
Y035880	F	J	.	.	0	0	0	0
Y035887	M	J	.	.	32	16	1	1
Y035891	F	J	.	.	0	0	0	0
Y035896	M	J	-0.088144	.	3	0	1	0
Y035899	M	A	.	.	0	0	0	0
Y035971	F	J	.	.	0	0	0	0
Y035973	M	J	.	.	0	0	0	0
Y035975	F	J	.	.	0	0	0	0
Y035981	M	J	.	.	0	0	0	0
Y035985	M	J	.	.	2	0	1	0
Y035990	F	J	0.10404	0	0	0	0	0
Y035991	M	J	.	.	0	0	0	0
Y035993	F	J	.	.	0	0	0	0
Y035995	F	J	.	.	0	0	0	0
Y035996	F	J	.	.	0	0	0	0
Y035997	F	J	.	.	0	0	0	0
Y035998	F	J	.	.	0	0	0	0
Y146098	F	J	.	.	0	0	0	0
Y146203	F	J	.	.	0	0	0	0
Y146205	M	J	.	.	1	1	1	1
Y146208	M	J	.	.	0	0	0	0
Y146209	F	J	.	.	0	0	0	0
Y146213	F	J	0.212103	0	0	0	0	0
Y146215	F	J	0.302137	0	5	1	1	1
Y146216	F	J	.	.	0	0	0	0
Y146217	M	J	.	.	0	0	0	0
Y146221	F	J	.	.	0	0	0	0
Y146224	M	J	.	.	0	0	0	0
Y146227	M	J	.	.	148	123	1	1
Y146228	M	J	.	.	0	0	0	0
Y146229	F	J	.	.	0	0	0	0
Y146230	M	J	.	.	0	0	0	0
Y146231	M	A	.	.	0	0	0	0
Y146320	M	J	.	.	0	0	0	0
Y146322	M	A	.	.	0	0	0	0
Y146323	F	J	.	.	0	0	0	0
Y146328	F	J	.	.	0	0	0	0
Y146329	F	J	.	.	0	0	0	0
Y146330	M	A	.	.	0	0	0	0
Y146338	M	J	.	.	0	0	0	0
Y146901	M	A	-0.318966	0	0	0	0	0
Y146902	F	A	.	.	0	0	0	0
Y160088	M	J	.	.	0	0	0	0
Y160090	M	J	.	.	0	0	0	0
Y160091	F	J	.	.	0	0	0	0
Y160096	M	J	.	.	0	0	0	0
Y160097	F	J	.	.	0	0	0	0
Y160110	F	J	.	.	0	0	0	0
Y160114	M	J	.	.	0	0	0	0
Y160115	F	A	.	.	0	0	0	0
Y160121	M	J	.	.	0	0	0	0
Y160135	M	A	.	.	0	0	0	0
Y160420	M	J	0.16154	1	0	0	0	0
Y160422	M	J	.	.	0	0	0	0
Y160425	M	J	.	.	0	0	0	0
Y160426	F	J	.	.	0	0	0	0
Y160428	F	J	.	.	0	0	0	0
Y160435	F	J	-0.661015	1	0	0	0	0
Y160440	M	J	-0.688404	1	17	3	1	1
Y160442	M	A	.	.	0	0	0	0
Y160446	M	J	.	.	0	0	0	0
Y160448	M	J	.	.	0	0	0	0
Y160456	F	J	-0.367585	.	20	2	1	1
Y160461	F	J	.	.	0	0	0	0
Y160464	M	J	.	.	0	0	0	0
Y160470	M	J	.	.	0	0	0	0
Y160471	F	J	.	.	5	3	1	1
Y160472	M	J	.	.	23	8	1	1
Y160473	F	J	.	.	344	169	1	1
Y160476	F	A	.	.	1	0	1	0
Y160479	F	J	.	.	20	2	1	1
Y160482	M	A	.	.	3	0	1	0
Y160485	F	J	.	.	0	0	0	0
Y160488	M	J	-0.304591	0	0	0	0	0
Y160489	M	A	.	.	0	0	0	0
Y160491	M	J	.	.	0	0	0	0
Y160492	F	J	.	.	0	0	0	0
Y160493	F	A	.	.	0	0	0	0
Y160500	M	A	.	.	0	0	0	0
Y160505	F	J	-0.458065	0	338	181	1	1
Y160506	M	A	-0.534794	.	4	0	1	0
Y160507	M	J	.	.	1	0	1	0
Y160508	F	A	-0.150579	0	0	0	0	0
Y160514	F	J	.	.	13	7	1	1
Y160527	M	A	.	.	0	0	0	0
Y160531	F	J	.	.	0	0	0	0
Y160535	M	J	.	.	0	0	0	0
Y160536	F	J	.	.	0	0	0	0
Y160537	F	J	.	.	0	0	0	0
Y160542	M	J	.	.	0	0	0	0
Y160545	M	J	.	.	0	0	0	0
Y160548	M	J	.	.	0	0	0	0
Y160561	M	J	-0.833816	1	0	0	0	0
Y160562	M	J	.	.	0	0	0	0
Y160568	M	J	-1.09144	0	0	0	0	0
Y160570	F	J	.	.	0	0	0	0
Y160575	M	J	.	.	0	0	0	0
Y160576	F	J	-0.876903	1	0	0	0	0
Y160579	M	J	.	.	0	0	0	0
Y160581	M	J	0.60853	0	0	0	0	0
Y160584	M	J	-0.815068	0	0	0	0	0
Y160585	F	A	.	.	0	0	0	0
Y160931	F	J	.	.	49	18	1	1
Y160933	M	J	.	.	0	0	0	0
Y160934	M	J	0.504566	0	0	0	0	0
Y160935	F	J	.	.	19	5	1	1
Y160936	M	A	.	.	0	0	0	0
Y160940	F	J	.	.	0	0	0	0
Y160941	M	J	.	.	0	0	0	0
Y160942	F	A	-0.469722	0	0	0	0	0
Y160943	M	J	-0.225018	0	0	0	0	0
Y160944	F	J	.	.	0	0	0	0
Y160960	F	J	-0.663571	0	0	0	0	0
Y160965	M	J	-0.0297885	.	0	0	0	0
Y160979	F	J	.	.	0	0	0	0
Y160984	M	J	.	.	0	0	0	0
Y160996	M	J	0.163544	0	0	0	0	0
Y161000	M	J	.	.	0	0	0	0
Y161003	F	J	.	.	0	0	0	0
Y161020	M	A	.	.	0	0	0	0
Y161025	M	J	0.311269	0	0	0	0	0
Y161027	F	J	.	.	0	0	0	0
Y161035	M	J	.	.	0	0	0	0
Y161037	M	J	.	.	0	0	0	0
Y161038	M	J	.	.	0	0	0	0
Y161048	M	J	.	.	0	0	0	0
Y161051	F	J	.	.	0	0	0	0
Y161053	F	J	.	.	0	0	0	0
Y161067	F	J	.	.	0	0	0	0
Y161501	M	J	.	.	0	0	0	0
Y161505	M	J	0.388912	.	0	0	0	0
Y161509	F	J	.	.	2	0	1	0
Y161511	F	J	.	.	0	0	0	0
Y161515	F	J	.	.	0	0	0	0
Y161524	M	J	.	.	0	0	0	0
Y161529	F	J	.	.	0	0	0	0
Y161533	F	J	.	.	0	0	0	0

## Sheet: variables
ring	individual
sex	sex; F=female, M=Male
age	age class; A=Adult (after hatching year), J=Juvenile (hatching year)
problemsolving	captive problem-solving performance; 0=Non-solver, 1=Solver
exploration	exploration score
visits	total number of visits to the learning devices; a visit is recorded when a bird lands on the antenna (whether it records a trial or not)
trials	total number of choices recorded on the learning devices
visits01	0=no visits recorded; 1=visited at least once
trials01	0=no trials recorded; 1= at least one trial
note: "."=missing value
From: Morand-Ferron et al.: Taking the operant paradigm into the field: associative learning in wild great tits
