# Supplementary material for: Taking the Operant Paradigm into the Field: Associative Learning in Wild Great Tits
Source: PLoS One. 2015 Aug 19;10(8):e0133821. doi: 10.1371/journal.pone.0133821 (PMC4546055; doi:10.1371/journal.pone.0133821)
Supplement: S2 Dataset — Trials recorded by great tits on the operant boxes. (XLSX) [file pone.0133821.s008.xlsx]

## Sheet: supp_data
id	site	trial	intertrial	red	sex	age	exploration	problemsolving
2a6cea50	GW29	1	NA	0	M	J	NA	NA
2a6cec40	GW29	1	NA	0	F	A	NA	NA
2a6cf270	BO	1	NA	0	F	A	NA	NA
2a6cf28e	GW29	1	NA	0	M	A	0.199362	0
2a6cf28e	GW29	2	3841	1	M	A	0.199362	0
2a6cf28e	GW29	3	339421	0	M	A	0.199362	0
2a6cf28e	GW29	4	281	0	M	A	0.199362	0
2a6cf28e	GW29	5	1998	1	M	A	0.199362	0
2a6cf28e	GW29	6	5	0	M	A	0.199362	0
2a6cf28e	GW29	7	95	0	M	A	0.199362	0
2a6cf28e	GW29	8	53	0	M	A	0.199362	0
2a6cf28e	GW29	9	689	0	M	A	0.199362	0
2a6cf28e	GW29	10	24	1	M	A	0.199362	0
2a6cf28e	GW29	11	3	0	M	A	0.199362	0
2a6cf28e	GW29	12	1556	0	M	A	0.199362	0
2a6cf28e	GW29	13	2213	0	M	A	0.199362	0
2a6cf28e	GW29	14	165055	0	M	A	0.199362	0
2a6cf28e	GW29	15	442028	0	M	A	0.199362	0
2a6cf28e	GW29	16	160479	0	M	A	0.199362	0
2a6cf28e	GW29	17	905	0	M	A	0.199362	0
2a6cf28e	GW29	18	47	1	M	A	0.199362	0
2a6cf28e	GW29	19	434308	0	M	A	0.199362	0
2a6cf28e	GW29	20	263333	0	M	A	0.199362	0
2a6cf28e	GW29	21	156	1	M	A	0.199362	0
2a6cf28e	GW29	22	39	0	M	A	0.199362	0
2a6cf28e	GW29	23	171	0	M	A	0.199362	0
2a6cf28e	GW29	24	22	0	M	A	0.199362	0
2a6cf28e	GW29	25	20	1	M	A	0.199362	0
2a6cf28e	GW29	26	349018	0	M	A	0.199362	0
2a6cf2fa	GW29	1	NA	0	M	A	NA	NA
2a6cf2fa	GW29	2	334961	1	M	A	NA	NA
2a6cf2fa	GW29	3	177277	0	M	A	NA	NA
2a6cf2fa	GW29	4	2766	0	M	A	NA	NA
2a6cf2fa	GW29	5	92107	0	M	A	NA	NA
2a6cf2fa	GW29	6	89	1	M	A	NA	NA
2a6cf2fa	GW29	7	22	1	M	A	NA	NA
2a6cf2fa	GW29	8	72802	1	M	A	NA	NA
2a6cf2fa	GW29	9	52	1	M	A	NA	NA
2a6cf2fa	GW29	10	7	1	M	A	NA	NA
2a6cf2fa	GW29	11	129	0	M	A	NA	NA
2a6cf2fa	GW29	12	427	0	M	A	NA	NA
2a6cf2fa	GW29	13	2731	1	M	A	NA	NA
2a6cf2fa	GW29	14	14931	0	M	A	NA	NA
2a6cf2fa	GW29	15	69481	0	M	A	NA	NA
2a6cf2fa	GW29	16	16067	0	M	A	NA	NA
2a6cf2fa	GW29	17	347562	0	M	A	NA	NA
2a6cf2fa	GW29	18	2490	1	M	A	NA	NA
2a6cf2fa	GW29	19	67204	1	M	A	NA	NA
2a6cf2fa	GW29	20	6383	0	M	A	NA	NA
2a6cf2fa	GW29	21	10563	0	M	A	NA	NA
2a6cf2fa	GW29	22	73110	0	M	A	NA	NA
2a6cf2fa	GW29	23	139	1	M	A	NA	NA
2a6cf2fa	GW29	24	317	1	M	A	NA	NA
2a6cf2fa	GW29	25	88	0	M	A	NA	NA
2a6cf2fa	GW29	26	20	0	M	A	NA	NA
2a6cf2fa	GW29	27	32	0	M	A	NA	NA
2a6cf2fa	GW29	28	142	0	M	A	NA	NA
2a6cf2fa	GW29	29	158	0	M	A	NA	NA
2a6cf2fa	GW29	30	193	0	M	A	NA	NA
2a6cf2fa	GW29	31	445	0	M	A	NA	NA
2a6cf2fa	GW29	32	130	0	M	A	NA	NA
2a6cf2fa	GW29	33	10828	0	M	A	NA	NA
2a6cf2fa	GW29	34	NA	0	M	A	NA	NA
2a6cf2fa	GW29	35	88346	0	M	A	NA	NA
2a6cf2fa	GW29	36	167	1	M	A	NA	NA
2a6cf2fa	GW29	37	43	1	M	A	NA	NA
2a6cf2fa	GW29	38	36	1	M	A	NA	NA
2a6cf2fa	GW29	39	24	1	M	A	NA	NA
2a6cf2fa	GW29	40	30	0	M	A	NA	NA
2a6cf2fa	GW29	41	93	1	M	A	NA	NA
2a6cf2fa	GW29	42	55996	1	M	A	NA	NA
2a6cf2fa	GW29	43	139	1	M	A	NA	NA
2a6cf2fa	GW29	44	240	0	M	A	NA	NA
2a6cf2fa	GW29	45	7070	1	M	A	NA	NA
2a6cf2fa	GW29	46	62	1	M	A	NA	NA
2a6cf2fa	GW29	47	15	0	M	A	NA	NA
2a6cf2fa	GW29	48	15	0	M	A	NA	NA
2a6cf2fa	GW29	49	35	1	M	A	NA	NA
2a6cf2fa	GW29	50	16	1	M	A	NA	NA
2a6cf2fa	GW29	51	41	1	M	A	NA	NA
2a6cf2fa	GW29	52	21	0	M	A	NA	NA
2a6cf2fa	GW29	53	1433	0	M	A	NA	NA
2a6cf2fa	GW29	54	27	0	M	A	NA	NA
2a6cf2fa	GW29	55	53	1	M	A	NA	NA
2a6cf2fa	GW29	56	480	1	M	A	NA	NA
2a6cf2fa	GW29	57	75	1	M	A	NA	NA
2a6cf2fa	GW29	58	255	1	M	A	NA	NA
2a6cf2fa	GW29	59	205	0	M	A	NA	NA
2a6cf2fa	GW29	60	20	1	M	A	NA	NA
2a6cf2fa	GW29	61	24	0	M	A	NA	NA
2a6cf2fa	GW29	62	2908	1	M	A	NA	NA
2a6cf2fa	GW29	63	16	1	M	A	NA	NA
2a6cf2fa	GW29	64	133	0	M	A	NA	NA
2a6cf2fa	GW29	65	38	1	M	A	NA	NA
2a6cf2fa	GW29	66	106	0	M	A	NA	NA
2a6cf2fa	GW29	67	1772	0	M	A	NA	NA
2a6cf2fa	GW29	68	69	1	M	A	NA	NA
2a6cf2fa	GW29	69	44	1	M	A	NA	NA
2a6cf2fa	GW29	70	1160	1	M	A	NA	NA
2a6cf2fa	GW29	71	63	0	M	A	NA	NA
2a6cf2fa	GW29	72	98	0	M	A	NA	NA
2a6cf2fa	GW29	73	439	0	M	A	NA	NA
2a6cf2fa	GW29	74	20	1	M	A	NA	NA
2a6cf2fa	GW29	75	29	1	M	A	NA	NA
2a6cf2fa	GW29	76	20	1	M	A	NA	NA
2a6cf2fa	GW29	77	777	0	M	A	NA	NA
2a6cf2fa	GW29	78	18	0	M	A	NA	NA
2a6cf2fa	GW29	79	55	0	M	A	NA	NA
2a6cf2fa	GW29	80	31	0	M	A	NA	NA
2a6cf2fa	GW29	81	191	0	M	A	NA	NA
2a6cf2fa	GW29	82	57	1	M	A	NA	NA
2a6cf2fa	GW29	83	44	0	M	A	NA	NA
2a6cf2fa	GW29	84	38	0	M	A	NA	NA
2a6cf2fa	GW29	85	2	1	M	A	NA	NA
2a6cf2fa	GW29	86	23	0	M	A	NA	NA
2a6cf2fa	GW29	87	19	0	M	A	NA	NA
2a6cf2fa	GW29	88	105	1	M	A	NA	NA
2a6cf2fa	GW29	89	412	0	M	A	NA	NA
2a6cf2fa	GW29	90	393	0	M	A	NA	NA
2a6cf2fa	GW29	91	56	1	M	A	NA	NA
2a6cf2fa	GW29	92	49	0	M	A	NA	NA
2a6cf2fa	GW29	93	20	0	M	A	NA	NA
2a6cf2fa	GW29	94	73	0	M	A	NA	NA
2a6cf2fa	GW29	95	16	0	M	A	NA	NA
2a6cf2fa	GW29	96	18	0	M	A	NA	NA
2a6cf2fa	GW29	97	22	0	M	A	NA	NA
2a6cf2fa	GW29	98	92	0	M	A	NA	NA
2a6cf2fa	GW29	99	4268	0	M	A	NA	NA
2a6cf2fa	GW29	100	40	0	M	A	NA	NA
2a6cf2fa	GW29	101	76	1	M	A	NA	NA
2a6cf2fa	GW29	102	21	0	M	A	NA	NA
2a6cf2fa	GW29	103	28	0	M	A	NA	NA
2a6cf2fa	GW29	104	1575	0	M	A	NA	NA
2a6cf2fa	GW29	105	74798	0	M	A	NA	NA
2a6cf2fa	GW29	106	26	0	M	A	NA	NA
2a6cf2fa	GW29	107	1778	1	M	A	NA	NA
2a6cf2fa	GW29	108	15	1	M	A	NA	NA
2a6cf2fa	GW29	109	23	0	M	A	NA	NA
2a6cf2fa	GW29	110	110	0	M	A	NA	NA
2a6cf2fa	GW29	111	87	1	M	A	NA	NA
2a6cf2fa	GW29	112	8	1	M	A	NA	NA
2a6cf2fa	GW29	113	2	1	M	A	NA	NA
2a6cf2fa	GW29	114	9	1	M	A	NA	NA
2a6cf2fa	GW29	115	9	0	M	A	NA	NA
2a6cf2fa	GW29	116	16	1	M	A	NA	NA
2a6cf2fa	GW29	117	26	1	M	A	NA	NA
2a6cf2fa	GW29	118	25	1	M	A	NA	NA
2a6cf2fa	GW29	119	8	1	M	A	NA	NA
2a6cf2fa	GW29	120	4	0	M	A	NA	NA
2a6cf2fa	GW29	121	20	1	M	A	NA	NA
2a6cf2fa	GW29	122	34	0	M	A	NA	NA
2a6cf2fa	GW29	123	7	0	M	A	NA	NA
2a6cf2fa	GW29	124	114	0	M	A	NA	NA
2a6cf2fa	GW29	125	36	1	M	A	NA	NA
2a6cf2fa	GW29	126	56	0	M	A	NA	NA
2a6cf2fa	GW29	127	3011	1	M	A	NA	NA
2a6cf2fa	GW29	128	49	1	M	A	NA	NA
2a6cf2fa	GW29	129	82	1	M	A	NA	NA
2a6cf2fa	GW29	130	599	0	M	A	NA	NA
2a6cf2fa	GW29	131	96	1	M	A	NA	NA
2a6cf2fa	GW29	132	1955	1	M	A	NA	NA
2a6cf2fa	GW29	133	26	1	M	A	NA	NA
2a6cf2fa	GW29	134	49	1	M	A	NA	NA
2a6cf2fa	GW29	135	16	1	M	A	NA	NA
2a6cf2fa	GW29	136	45	1	M	A	NA	NA
2a6cf2fa	GW29	137	298	0	M	A	NA	NA
2a6cf2fa	GW29	138	77	1	M	A	NA	NA
2a6cf2fa	GW29	139	20	1	M	A	NA	NA
2a6cf2fa	GW29	140	9	1	M	A	NA	NA
2a6cf2fa	GW29	141	17	0	M	A	NA	NA
2a6cf2fa	GW29	142	96	1	M	A	NA	NA
2a6cf2fa	GW29	143	3171	1	M	A	NA	NA
2a6cf2fa	GW29	144	72	0	M	A	NA	NA
2a6cf2fa	GW29	145	58	1	M	A	NA	NA
2a6cf2fa	GW29	146	81	1	M	A	NA	NA
2a6cf2fa	GW29	147	65	1	M	A	NA	NA
2a6cf2fa	GW29	148	1450	1	M	A	NA	NA
2a6cf2fa	GW29	149	11	0	M	A	NA	NA
2a6cf2fa	GW29	150	92	0	M	A	NA	NA
2a6cf2fa	GW29	151	45	1	M	A	NA	NA
2a6cf2fa	GW29	152	46	0	M	A	NA	NA
2a6cf2fa	GW29	153	4	1	M	A	NA	NA
2a6cf2fa	GW29	154	4	1	M	A	NA	NA
2a6cf2fa	GW29	155	2018	0	M	A	NA	NA
2a6cf2fa	GW29	156	33	0	M	A	NA	NA
2a6cf2fa	GW29	157	67	0	M	A	NA	NA
2a6cf2fa	GW29	158	386	1	M	A	NA	NA
2a6cf2fa	GW29	159	23	1	M	A	NA	NA
2a6cf2fa	GW29	160	24	0	M	A	NA	NA
2a6cf2fa	GW29	161	37	0	M	A	NA	NA
2a6cf2fa	GW29	162	70	1	M	A	NA	NA
2a6cf2fa	GW29	163	36	0	M	A	NA	NA
2a6cf2fa	GW29	164	257	1	M	A	NA	NA
2a6cf2fa	GW29	165	379	1	M	A	NA	NA
2a6cf2fa	GW29	166	76	1	M	A	NA	NA
2a6cf2fa	GW29	167	17	1	M	A	NA	NA
2a6cf2fa	GW29	168	10	0	M	A	NA	NA
2a6cf2fa	GW29	169	19	1	M	A	NA	NA
2a6cf2fa	GW29	170	61	1	M	A	NA	NA
2a6cf2fa	GW29	171	16	0	M	A	NA	NA
2a6cf2fa	GW29	172	41	0	M	A	NA	NA
2a6cf2fa	GW29	173	55288	1	M	A	NA	NA
2a6cf2fa	GW29	174	16	0	M	A	NA	NA
2a6cf2fa	GW29	175	286	1	M	A	NA	NA
2a6cf2fa	GW29	176	14	0	M	A	NA	NA
2a6cf2fa	GW29	177	31	0	M	A	NA	NA
2a6cf2fa	GW29	178	922	1	M	A	NA	NA
2a6cf2fa	GW29	179	15	1	M	A	NA	NA
2a6cf2fa	GW29	180	12	1	M	A	NA	NA
2a6cf2fa	GW29	181	15	0	M	A	NA	NA
2a6cf2fa	GW29	182	16	0	M	A	NA	NA
2a6cf2fa	GW29	183	21	1	M	A	NA	NA
2a6cf2fa	GW29	184	15	1	M	A	NA	NA
2a6cf2fa	GW29	185	28	1	M	A	NA	NA
2a6cf2fa	GW29	186	20	0	M	A	NA	NA
2a6cf2fa	GW29	187	20	1	M	A	NA	NA
2a6cf2fa	GW29	188	12	0	M	A	NA	NA
2a6cf2fa	GW29	189	22275	1	M	A	NA	NA
2a6cf2fa	GW29	190	16	1	M	A	NA	NA
2a6cf2fa	GW29	191	28	1	M	A	NA	NA
2a6cf2fa	GW29	192	16	1	M	A	NA	NA
2a6cf2fa	GW29	193	18	1	M	A	NA	NA
2a6cf2fa	GW29	194	30	1	M	A	NA	NA
2a6cf2fa	GW29	195	23	1	M	A	NA	NA
2a6cf2fa	GW29	196	124	1	M	A	NA	NA
2a6cf2fa	GW29	197	27	1	M	A	NA	NA
2a6cf2fa	GW29	198	45	1	M	A	NA	NA
2a6cf2fa	GW29	199	51	1	M	A	NA	NA
2a6cf2fa	GW29	200	133	1	M	A	NA	NA
2a6cf2fa	GW29	201	872	1	M	A	NA	NA
2a6cf2fa	GW29	202	189	1	M	A	NA	NA
2a6cf2fa	GW29	203	7	1	M	A	NA	NA
2a6cf2fa	GW29	204	37	1	M	A	NA	NA
2a6cf2fa	GW29	205	71	1	M	A	NA	NA
2a6cf2fa	GW29	206	32	1	M	A	NA	NA
2a6cf2fa	GW29	207	1614	1	M	A	NA	NA
2a6cf2fa	GW29	208	5	1	M	A	NA	NA
2a6cf2fa	GW29	209	275	1	M	A	NA	NA
2a6cf2fa	GW29	210	102	1	M	A	NA	NA
2a6cf2fa	GW29	211	17	1	M	A	NA	NA
2a6cf2fa	GW29	212	11	1	M	A	NA	NA
2a6cf2fa	GW29	213	932	1	M	A	NA	NA
2a6cf2fa	GW29	214	201	1	M	A	NA	NA
2a6cf2fa	GW29	215	20	1	M	A	NA	NA
2a6cf2fa	GW29	216	1605	1	M	A	NA	NA
2a6cf2fa	GW29	217	15	0	M	A	NA	NA
2a6cf2fa	GW29	218	57	1	M	A	NA	NA
2a6cf2fa	GW29	219	7	1	M	A	NA	NA
2a6cf2fa	GW29	220	44	1	M	A	NA	NA
2a6cf2fa	GW29	221	168	1	M	A	NA	NA
2a6cf2fa	GW29	222	138	1	M	A	NA	NA
2a6cf2fa	GW29	223	48	1	M	A	NA	NA
2a6cf2fa	GW29	224	191	1	M	A	NA	NA
2a6cf2fa	GW29	225	54042	1	M	A	NA	NA
2a6cf2fa	GW29	226	10	0	M	A	NA	NA
2a6cf2fa	GW29	227	38	0	M	A	NA	NA
2a6cf2fa	GW29	228	8	1	M	A	NA	NA
2a6cf2fa	GW29	229	17	1	M	A	NA	NA
2a6cf2fa	GW29	230	19534	0	M	A	NA	NA
2a6cf2fa	GW29	231	68	1	M	A	NA	NA
2a6cf2fa	GW29	232	14	1	M	A	NA	NA
2a6cf2fa	GW29	233	16	1	M	A	NA	NA
2a6cf2fa	GW29	234	14	0	M	A	NA	NA
2a6cf2fa	GW29	235	25	1	M	A	NA	NA
2a6cf2fa	GW29	236	13	1	M	A	NA	NA
2a6cf2fa	GW29	237	23	1	M	A	NA	NA
2a6cf2fa	GW29	238	119	0	M	A	NA	NA
2a6cf2fa	GW29	239	119	1	M	A	NA	NA
2a6cf2fa	GW29	240	908	1	M	A	NA	NA
2a6cf2fa	GW29	241	416	1	M	A	NA	NA
2a6cf2fa	GW29	242	10	1	M	A	NA	NA
2a6cf2fa	GW29	243	2	1	M	A	NA	NA
2a6cf2fa	GW29	244	69	1	M	A	NA	NA
2a6cf2fa	GW29	245	140	1	M	A	NA	NA
2a6cf2fa	GW29	246	990	1	M	A	NA	NA
2a6cf2fa	GW29	247	18	1	M	A	NA	NA
2a6cf2fa	GW29	248	246	1	M	A	NA	NA
2a6cf2fa	GW29	249	23	0	M	A	NA	NA
2a6cf2fa	GW29	250	835	1	M	A	NA	NA
2a6cf2fa	GW29	251	820	0	M	A	NA	NA
2a6cf2fa	GW29	252	751	1	M	A	NA	NA
2a6cf2fa	GW29	253	231	1	M	A	NA	NA
2a6cf2fa	GW29	254	21	1	M	A	NA	NA
2a6cf2fa	GW29	255	25	1	M	A	NA	NA
2a6cf2fa	GW29	256	83118	1	M	A	NA	NA
2a6cf2fa	GW29	257	41	1	M	A	NA	NA
2a6cf2fa	GW29	258	8	1	M	A	NA	NA
2a6cf2fa	GW29	259	8	1	M	A	NA	NA
2a6cf2fa	GW29	260	20	1	M	A	NA	NA
2a6cf2fa	GW29	261	25	1	M	A	NA	NA
2a6cf2fa	GW29	262	42	0	M	A	NA	NA
2a6cf2fa	GW29	263	23	1	M	A	NA	NA
2a6cf2fa	GW29	264	3	0	M	A	NA	NA
2a6cf2fa	GW29	265	21	1	M	A	NA	NA
2a6cf2fa	GW29	266	30	1	M	A	NA	NA
2a6cf2fa	GW29	267	207	1	M	A	NA	NA
2a6cf2fa	GW29	268	38	1	M	A	NA	NA
2a6cf2fa	GW29	269	11	1	M	A	NA	NA
2a6cf2fa	GW29	270	21	1	M	A	NA	NA
2a6cf2fa	GW29	271	49	1	M	A	NA	NA
2a6cf2fa	GW29	272	17	1	M	A	NA	NA
2a6cf2fa	GW29	273	50	1	M	A	NA	NA
2a6cf2fa	GW29	274	55	0	M	A	NA	NA
2a6cf322	GW29	1	NA	1	M	A	-0.348714	0
2a6cf322	GW29	2	72	1	M	A	-0.348714	0
2a6cf322	GW29	3	43	0	M	A	-0.348714	0
2a6cf322	GW29	4	27	0	M	A	-0.348714	0
2a6cf322	GW29	5	83	1	M	A	-0.348714	0
2a6cf322	GW29	6	60	0	M	A	-0.348714	0
2a6cf322	GW29	7	21	1	M	A	-0.348714	0
2a6cf322	GW29	8	22	0	M	A	-0.348714	0
2a6cf322	GW29	9	75529	0	M	A	-0.348714	0
2a6cf322	GW29	10	19	0	M	A	-0.348714	0
2a6cf322	GW29	11	18	0	M	A	-0.348714	0
2a6cf322	GW29	12	363	0	M	A	-0.348714	0
2a6cf322	GW29	13	21	1	M	A	-0.348714	0
2a6cf322	GW29	14	2324	0	M	A	-0.348714	0
2a6cf322	GW29	15	21	1	M	A	-0.348714	0
2a6cf322	GW29	16	450	1	M	A	-0.348714	0
2a6cf322	GW29	17	29	0	M	A	-0.348714	0
2a6cf322	GW29	18	77	1	M	A	-0.348714	0
2a6cf322	GW29	19	101	0	M	A	-0.348714	0
2a6cf322	GW29	20	27	0	M	A	-0.348714	0
2a6cf322	GW29	21	16	0	M	A	-0.348714	0
2a6cf322	GW29	22	21	1	M	A	-0.348714	0
2a6cf322	GW29	23	60	0	M	A	-0.348714	0
2a6cf322	GW29	24	25	1	M	A	-0.348714	0
2a6cf322	GW29	25	100	1	M	A	-0.348714	0
2a6cf322	GW29	26	15	1	M	A	-0.348714	0
2a6cf322	GW29	27	24801	1	M	A	-0.348714	0
2a6cf322	GW29	28	147	1	M	A	-0.348714	0
2a6cf322	GW29	29	497	0	M	A	-0.348714	0
2a6cf322	GW29	30	28	1	M	A	-0.348714	0
2a6cf322	GW29	31	31	0	M	A	-0.348714	0
2a6cf322	GW29	32	98	0	M	A	-0.348714	0
2a6cf322	GW29	33	134	0	M	A	-0.348714	0
2a6cf322	GW29	34	16	0	M	A	-0.348714	0
2a6cf322	GW29	35	2	0	M	A	-0.348714	0
2a6cf322	GW29	36	16	0	M	A	-0.348714	0
2a6cf322	GW29	37	8	0	M	A	-0.348714	0
2a6cf322	GW29	38	12	1	M	A	-0.348714	0
2a6cf322	GW29	39	9	1	M	A	-0.348714	0
2a6cf322	GW29	40	54	1	M	A	-0.348714	0
2a6cf322	GW29	41	20	0	M	A	-0.348714	0
2a6cf322	GW29	42	39	1	M	A	-0.348714	0
2a6cf322	GW29	43	56702	0	M	A	-0.348714	0
2a6cf322	GW29	44	168	1	M	A	-0.348714	0
2a6cf322	GW29	45	7	0	M	A	-0.348714	0
2a6cf322	GW29	46	23	1	M	A	-0.348714	0
2a6cf322	GW29	47	67	0	M	A	-0.348714	0
2a6cf322	GW29	48	22	1	M	A	-0.348714	0
2a6cf322	GW29	49	35	1	M	A	-0.348714	0
2a6cf322	GW29	50	58	1	M	A	-0.348714	0
2a6cf322	GW29	51	356	1	M	A	-0.348714	0
2a6cf322	GW29	52	38	1	M	A	-0.348714	0
2a6cf322	GW29	53	8	0	M	A	-0.348714	0
2a6cf322	GW29	54	179	1	M	A	-0.348714	0
2a6cf322	GW29	55	8	1	M	A	-0.348714	0
2a6cf322	GW29	56	23	1	M	A	-0.348714	0
2a6cf322	GW29	57	74	1	M	A	-0.348714	0
2a6cf322	GW29	58	34	1	M	A	-0.348714	0
2a6cf322	GW29	59	27	1	M	A	-0.348714	0
2a6cf322	GW29	60	53	1	M	A	-0.348714	0
2a6cf322	GW29	61	9528	0	M	A	-0.348714	0
2a6cf322	GW29	62	20	0	M	A	-0.348714	0
2a6cf322	GW29	63	19	0	M	A	-0.348714	0
2a6cf322	GW29	64	28	0	M	A	-0.348714	0
2a6cf322	GW29	65	17	0	M	A	-0.348714	0
2a6cf322	GW29	66	21	1	M	A	-0.348714	0
2a6cf322	GW29	67	11182	0	M	A	-0.348714	0
2a6cf322	GW29	68	19	1	M	A	-0.348714	0
2a6cf322	GW29	69	36	1	M	A	-0.348714	0
2a6cf322	GW29	70	34	0	M	A	-0.348714	0
2a6cf322	GW29	71	23	1	M	A	-0.348714	0
2a6cf322	GW29	72	15	1	M	A	-0.348714	0
2a6cf322	GW29	73	86	0	M	A	-0.348714	0
2a6cf322	GW29	74	21	1	M	A	-0.348714	0
2a6cf322	GW29	75	13	1	M	A	-0.348714	0
2a6cf322	GW29	76	3288	1	M	A	-0.348714	0
2a6cf322	GW29	77	7	1	M	A	-0.348714	0
2a6cf322	GW29	78	55	1	M	A	-0.348714	0
2a6cf322	GW29	79	32	1	M	A	-0.348714	0
2a6cf322	GW29	80	26	1	M	A	-0.348714	0
2a6cf322	GW29	81	18	1	M	A	-0.348714	0
2a6cf322	GW29	82	8	1	M	A	-0.348714	0
2a6cf322	GW29	83	22	1	M	A	-0.348714	0
2a6cf322	GW29	84	28	1	M	A	-0.348714	0
2a6cf322	GW29	85	38	1	M	A	-0.348714	0
2a6cf322	GW29	86	9	0	M	A	-0.348714	0
2a6cf322	GW29	87	50	1	M	A	-0.348714	0
2a6cf322	GW29	88	60241	1	M	A	-0.348714	0
2a6cf322	GW29	89	116	1	M	A	-0.348714	0
2a6cf322	GW29	90	74	1	M	A	-0.348714	0
2a6cf322	GW29	91	8	1	M	A	-0.348714	0
2a6cf322	GW29	92	58	1	M	A	-0.348714	0
2a6cf322	GW29	93	51	1	M	A	-0.348714	0
2a6cf322	GW29	94	194	1	M	A	-0.348714	0
2a6cf322	GW29	95	130	1	M	A	-0.348714	0
2a6cf322	GW29	96	2880	1	M	A	-0.348714	0
2a6cf322	GW29	97	4	0	M	A	-0.348714	0
2a6cf322	GW29	98	16	0	M	A	-0.348714	0
2a6cf322	GW29	99	16	0	M	A	-0.348714	0
2a6cf322	GW29	100	17	0	M	A	-0.348714	0
2a6cf322	GW29	101	25	1	M	A	-0.348714	0
2a6cf322	GW29	102	8	1	M	A	-0.348714	0
2a6cf322	GW29	103	2	1	M	A	-0.348714	0
2a6cf322	GW29	104	13	0	M	A	-0.348714	0
2a6cf322	GW29	105	17	0	M	A	-0.348714	0
2a6cf322	GW29	106	641	0	M	A	-0.348714	0
2a6cf322	GW29	107	30	1	M	A	-0.348714	0
2a6cf322	GW29	108	53	0	M	A	-0.348714	0
2a6cf322	GW29	109	59	1	M	A	-0.348714	0
2a6cf322	GW29	110	28	0	M	A	-0.348714	0
2a6cf322	GW29	111	405	1	M	A	-0.348714	0
2a6cf322	GW29	112	2300	0	M	A	-0.348714	0
2a6cf322	GW29	113	22	1	M	A	-0.348714	0
2a6cf322	GW29	114	57	1	M	A	-0.348714	0
2a6cf322	GW29	115	9	1	M	A	-0.348714	0
2a6cf322	GW29	116	22	1	M	A	-0.348714	0
2a6cf322	GW29	117	26	0	M	A	-0.348714	0
2a6cf322	GW29	118	24	1	M	A	-0.348714	0
2a6cf322	GW29	119	43	0	M	A	-0.348714	0
2a6cf322	GW29	120	21	1	M	A	-0.348714	0
2a6cf322	GW29	121	58	0	M	A	-0.348714	0
2a6cf322	GW29	122	3909	1	M	A	-0.348714	0
2a6cf322	GW29	123	15768	1	M	A	-0.348714	0
2a6cf322	GW29	124	9	1	M	A	-0.348714	0
2a6cf322	GW29	125	10	1	M	A	-0.348714	0
2a6cf322	GW29	126	59	1	M	A	-0.348714	0
2a6cf322	GW29	127	108	1	M	A	-0.348714	0
2a6cf322	GW29	128	162	1	M	A	-0.348714	0
2a6cf322	GW29	129	22	1	M	A	-0.348714	0
2a6cf322	GW29	130	50	1	M	A	-0.348714	0
2a6cf322	GW29	131	46	1	M	A	-0.348714	0
2a6cf322	GW29	132	10	1	M	A	-0.348714	0
2a6cf322	GW29	133	1436	1	M	A	-0.348714	0
2a6cf322	GW29	134	37	1	M	A	-0.348714	0
2a6cf322	GW29	135	24	1	M	A	-0.348714	0
2a6cf322	GW29	136	44	1	M	A	-0.348714	0
2a6cf322	GW29	137	13	0	M	A	-0.348714	0
2a6cf322	GW29	138	20	1	M	A	-0.348714	0
2a6cf322	GW29	139	96	1	M	A	-0.348714	0
2a6cf322	GW29	140	11	1	M	A	-0.348714	0
2a6cf322	GW29	141	15	0	M	A	-0.348714	0
2a6cf322	GW29	142	77	1	M	A	-0.348714	0
2a6cf322	GW29	143	107	1	M	A	-0.348714	0
2a6cf322	GW29	144	57024	1	M	A	-0.348714	0
2a6cf322	GW29	145	168	1	M	A	-0.348714	0
2a6cf322	GW29	146	144	1	M	A	-0.348714	0
2a6cf322	GW29	147	14	1	M	A	-0.348714	0
2a6cf322	GW29	148	149	0	M	A	-0.348714	0
2a6cf322	GW29	149	27	1	M	A	-0.348714	0
2a6cf322	GW29	150	5125	1	M	A	-0.348714	0
2a6cf322	GW29	151	47	1	M	A	-0.348714	0
2a6cf322	GW29	152	87	1	M	A	-0.348714	0
2a6cf322	GW29	153	163	0	M	A	-0.348714	0
2a6cf322	GW29	154	21	1	M	A	-0.348714	0
2a6cf322	GW29	155	5	0	M	A	-0.348714	0
2a6cf322	GW29	156	20	1	M	A	-0.348714	0
2a6cf322	GW29	157	26	1	M	A	-0.348714	0
2a6cf322	GW29	158	14310	1	M	A	-0.348714	0
2a6cf322	GW29	159	21	1	M	A	-0.348714	0
2a6cf322	GW29	160	13	1	M	A	-0.348714	0
2a6cf322	GW29	161	29	1	M	A	-0.348714	0
2a6cf322	GW29	162	61	1	M	A	-0.348714	0
2a6cf322	GW29	163	80	1	M	A	-0.348714	0
2a6cf322	GW29	164	2882	1	M	A	-0.348714	0
2a6cf322	GW29	165	20	1	M	A	-0.348714	0
2a6cf322	GW29	166	35	1	M	A	-0.348714	0
2a6cf322	GW29	167	189	1	M	A	-0.348714	0
2a6cf322	GW29	168	42	1	M	A	-0.348714	0
2a6cf322	GW29	169	2338	1	M	A	-0.348714	0
2a6cf322	GW29	170	60	1	M	A	-0.348714	0
2a6cf322	GW29	171	213	1	M	A	-0.348714	0
2a6cf322	GW29	172	992	1	M	A	-0.348714	0
2a6cf322	GW29	173	34	0	M	A	-0.348714	0
2a6cf322	GW29	174	21	1	M	A	-0.348714	0
2a6cf322	GW29	175	252	1	M	A	-0.348714	0
2a6cf322	GW29	176	20	1	M	A	-0.348714	0
2a6cf322	GW29	177	61155	1	M	A	-0.348714	0
2a6cf322	GW29	178	7	1	M	A	-0.348714	0
2a6cf322	GW29	179	8	1	M	A	-0.348714	0
2a6cf322	GW29	180	69	1	M	A	-0.348714	0
2a6cf322	GW29	181	13	1	M	A	-0.348714	0
2a6cf322	GW29	182	15	1	M	A	-0.348714	0
2a6cf322	GW29	183	2290	1	M	A	-0.348714	0
2a6cf322	GW29	184	12	1	M	A	-0.348714	0
2a6cf322	GW29	185	18	1	M	A	-0.348714	0
2a6cf322	GW29	186	14	1	M	A	-0.348714	0
2a6cf322	GW29	187	3	1	M	A	-0.348714	0
2a6cf322	GW29	188	15	1	M	A	-0.348714	0
2a6cf322	GW29	189	124	1	M	A	-0.348714	0
2a6cf322	GW29	190	8	1	M	A	-0.348714	0
2a6cf322	GW29	191	14	1	M	A	-0.348714	0
2a6cf322	GW29	192	5002	1	M	A	-0.348714	0
2a6cf322	GW29	193	48	1	M	A	-0.348714	0
2a6cf322	GW29	194	2187	1	M	A	-0.348714	0
2a6cf322	GW29	195	4	0	M	A	-0.348714	0
2a6cf322	GW29	196	100	1	M	A	-0.348714	0
2a6cf322	GW29	197	9	1	M	A	-0.348714	0
2a6cf322	GW29	198	37	1	M	A	-0.348714	0
2a6cf322	GW29	199	9	1	M	A	-0.348714	0
2a6cf322	GW29	200	988	1	M	A	-0.348714	0
2a6cf322	GW29	201	15	1	M	A	-0.348714	0
2a6cf322	GW29	202	4	0	M	A	-0.348714	0
2a6cf322	GW29	203	50	1	M	A	-0.348714	0
2a6cf322	GW29	204	7	1	M	A	-0.348714	0
2a6cf322	GW29	205	75	1	M	A	-0.348714	0
2a6cf322	GW29	206	8	1	M	A	-0.348714	0
2a6cf322	GW29	207	10	1	M	A	-0.348714	0
2a6cf322	GW29	208	7	1	M	A	-0.348714	0
2a6cf322	GW29	209	1587	1	M	A	-0.348714	0
2a6cf322	GW29	210	14	1	M	A	-0.348714	0
2a6cf322	GW29	211	12	1	M	A	-0.348714	0
2a6cf322	GW29	212	64	1	M	A	-0.348714	0
2a6cf322	GW29	213	2060	0	M	A	-0.348714	0
2a6cf322	GW29	214	93	1	M	A	-0.348714	0
2a6cf322	GW29	215	15	1	M	A	-0.348714	0
2a6cf322	GW29	216	17	1	M	A	-0.348714	0
2a6cf322	GW29	217	29	1	M	A	-0.348714	0
2a6cf322	GW29	218	67	1	M	A	-0.348714	0
2a6cf322	GW29	219	1565	1	M	A	-0.348714	0
2a6cf322	GW29	220	22	1	M	A	-0.348714	0
2a6cf322	GW29	221	9	1	M	A	-0.348714	0
2a6cf322	GW29	222	10	1	M	A	-0.348714	0
2a6cf322	GW29	223	25	1	M	A	-0.348714	0
2a6cf322	GW29	224	26	1	M	A	-0.348714	0
2a6cf322	GW29	225	19	1	M	A	-0.348714	0
2a6cf322	GW29	226	28	1	M	A	-0.348714	0
2a6cf322	GW29	227	8	1	M	A	-0.348714	0
2a6cf322	GW29	228	44	1	M	A	-0.348714	0
2a6cf322	GW29	229	40	1	M	A	-0.348714	0
2a6cf322	GW29	230	13	1	M	A	-0.348714	0
2a6cf322	GW29	231	4885	1	M	A	-0.348714	0
2a6cf322	GW29	232	880	1	M	A	-0.348714	0
2a6cf322	GW29	233	23	1	M	A	-0.348714	0
2a6cf322	GW29	234	23	1	M	A	-0.348714	0
2a6cf322	GW29	235	1848	1	M	A	-0.348714	0
2a6cf322	GW29	236	185	1	M	A	-0.348714	0
2a6cf322	GW29	237	16	1	M	A	-0.348714	0
2a6cf322	GW29	238	56	1	M	A	-0.348714	0
2a6cf322	GW29	239	38	1	M	A	-0.348714	0
2a6cf322	GW29	240	66	1	M	A	-0.348714	0
2a6cf322	GW29	241	1020	1	M	A	-0.348714	0
2a6cf322	GW29	242	8	1	M	A	-0.348714	0
2a6cf322	GW29	243	25	1	M	A	-0.348714	0
2a6cf322	GW29	244	19	1	M	A	-0.348714	0
2a6cf322	GW29	245	8	1	M	A	-0.348714	0
2a6cf322	GW29	246	57775	1	M	A	-0.348714	0
2a6cf322	GW29	247	1515	1	M	A	-0.348714	0
2a6cf322	GW29	248	20	1	M	A	-0.348714	0
2a6cf322	GW29	249	33	1	M	A	-0.348714	0
2a6cf322	GW29	250	2872	1	M	A	-0.348714	0
2a6cf322	GW29	251	8	1	M	A	-0.348714	0
2a6cf322	GW29	252	13	1	M	A	-0.348714	0
2a6cf322	GW29	253	585	1	M	A	-0.348714	0
2a6cf322	GW29	254	175	1	M	A	-0.348714	0
2a6cf322	GW29	255	549	1	M	A	-0.348714	0
2a6cf322	GW29	256	71	1	M	A	-0.348714	0
2a6cf322	GW29	257	9	1	M	A	-0.348714	0
2a6cf322	GW29	258	978	1	M	A	-0.348714	0
2a6cf322	GW29	259	16	1	M	A	-0.348714	0
2a6cf322	GW29	260	20	1	M	A	-0.348714	0
2a6cf322	GW29	261	41	1	M	A	-0.348714	0
2a6cf322	GW29	262	64	1	M	A	-0.348714	0
2a6cf322	GW29	263	25	1	M	A	-0.348714	0
2a6cf322	GW29	264	8	1	M	A	-0.348714	0
2a6cf322	GW29	265	3759	1	M	A	-0.348714	0
2a6cf322	GW29	266	36	1	M	A	-0.348714	0
2a6cf322	GW29	267	19	1	M	A	-0.348714	0
2a6cf322	GW29	268	23	1	M	A	-0.348714	0
2a6cf322	GW29	269	33	1	M	A	-0.348714	0
2a6cf322	GW29	270	1494	1	M	A	-0.348714	0
2a6cf322	GW29	271	54	1	M	A	-0.348714	0
2a6cf322	GW29	272	2	1	M	A	-0.348714	0
2a6cf322	GW29	273	39	1	M	A	-0.348714	0
2a6cf322	GW29	274	41	1	M	A	-0.348714	0
2a6cf322	GW29	275	20	1	M	A	-0.348714	0
2a6cf322	GW29	276	24	1	M	A	-0.348714	0
2a6cf322	GW29	277	22	1	M	A	-0.348714	0
2a6cf322	GW29	278	2409	1	M	A	-0.348714	0
2a6cf322	GW29	279	804	1	M	A	-0.348714	0
2a6cf322	GW29	280	18	1	M	A	-0.348714	0
2a6cf322	GW29	281	15	1	M	A	-0.348714	0
2a6cf322	GW29	282	572	1	M	A	-0.348714	0
2a6cf322	GW29	283	15	1	M	A	-0.348714	0
2a6cf322	GW29	284	2	0	M	A	-0.348714	0
2a6cf322	GW29	285	23	1	M	A	-0.348714	0
2a6cf322	GW29	286	3	1	M	A	-0.348714	0
2a6cf322	GW29	287	17	1	M	A	-0.348714	0
2a6cf322	GW29	288	23	1	M	A	-0.348714	0
2a6cf322	GW29	289	70	1	M	A	-0.348714	0
2a6cf322	GW29	290	31	1	M	A	-0.348714	0
2a6cf322	GW29	291	1798	1	M	A	-0.348714	0
2a6cf322	GW29	292	58	1	M	A	-0.348714	0
2a6cf322	GW29	293	8	1	M	A	-0.348714	0
2a6cf322	GW29	294	22	1	M	A	-0.348714	0
2a6cf322	GW29	295	12	1	M	A	-0.348714	0
2a6cf322	GW29	296	15	1	M	A	-0.348714	0
2a6cf322	GW29	297	30	1	M	A	-0.348714	0
2a6cf322	GW29	298	9	1	M	A	-0.348714	0
2a6cf322	GW29	299	196	1	M	A	-0.348714	0
2a6cf322	GW29	300	79	1	M	A	-0.348714	0
2a6cf322	GW29	301	25	1	M	A	-0.348714	0
2a6cf322	GW29	302	1499	1	M	A	-0.348714	0
2a6cf322	GW29	303	92	1	M	A	-0.348714	0
2a6cf322	GW29	304	39	1	M	A	-0.348714	0
2a6cf322	GW29	305	30	1	M	A	-0.348714	0
2a6cf322	GW29	306	22	1	M	A	-0.348714	0
2a6cf322	GW29	307	9	1	M	A	-0.348714	0
2a6cf322	GW29	308	7	1	M	A	-0.348714	0
2a6cf322	GW29	309	NA	1	M	A	-0.348714	0
2a6cf322	GW29	310	2455	1	M	A	-0.348714	0
2a6cf322	GW29	311	17	1	M	A	-0.348714	0
2a6cf322	GW29	312	34	1	M	A	-0.348714	0
2a6cf322	GW29	313	1172	1	M	A	-0.348714	0
2a6cf322	GW29	314	218	1	M	A	-0.348714	0
2a6cf322	GW29	315	20	1	M	A	-0.348714	0
2a6cf322	GW29	316	35	1	M	A	-0.348714	0
2a6cf322	GW29	317	2	1	M	A	-0.348714	0
2a6cf322	GW29	318	48	1	M	A	-0.348714	0
2a6cf322	GW29	319	54	1	M	A	-0.348714	0
2a6cf322	GW29	320	114	1	M	A	-0.348714	0
2a6cf322	GW29	321	147	1	M	A	-0.348714	0
2a6cf322	GW29	322	577	1	M	A	-0.348714	0
2a6cf322	GW29	323	104	1	M	A	-0.348714	0
2a6cf322	GW29	324	8	1	M	A	-0.348714	0
2a6cf322	GW29	325	1531	1	M	A	-0.348714	0
2a6cf322	GW29	326	87505	1	M	A	-0.348714	0
2a6cf322	GW29	327	59	1	M	A	-0.348714	0
2a6cf322	GW29	328	17	0	M	A	-0.348714	0
2a6cf322	GW29	329	92	1	M	A	-0.348714	0
2a6cf322	GW29	330	8	1	M	A	-0.348714	0
2a6cf322	GW29	331	37	1	M	A	-0.348714	0
2a6cf322	GW29	332	23	1	M	A	-0.348714	0
2a6cf322	GW29	333	1446	1	M	A	-0.348714	0
2a6cf322	GW29	334	24	1	M	A	-0.348714	0
2a6cf322	GW29	335	37	1	M	A	-0.348714	0
2a6cf322	GW29	336	70	1	M	A	-0.348714	0
2a6cf322	GW29	337	16	1	M	A	-0.348714	0
2a6cf322	GW29	338	45	1	M	A	-0.348714	0
2a6cf322	GW29	339	116	1	M	A	-0.348714	0
2a6cf322	GW29	340	8	1	M	A	-0.348714	0
2a6cf322	GW29	341	55787	1	M	A	-0.348714	0
2a6cf322	GW29	342	25	1	M	A	-0.348714	0
2a6cf322	GW29	343	9	1	M	A	-0.348714	0
2a6cf322	GW29	344	529	1	M	A	-0.348714	0
2a6cf322	GW29	345	12	1	M	A	-0.348714	0
2a6cf322	GW29	346	482	1	M	A	-0.348714	0
2a6cf322	GW29	347	17	1	M	A	-0.348714	0
2a6cf322	GW29	348	2	1	M	A	-0.348714	0
2a6cf322	GW29	349	18	1	M	A	-0.348714	0
2a6cf322	GW29	350	32	1	M	A	-0.348714	0
2a6cf322	GW29	351	54	1	M	A	-0.348714	0
2a6cf322	GW29	352	2038	1	M	A	-0.348714	0
2a6cf322	GW29	353	32	1	M	A	-0.348714	0
2a6cf322	GW29	354	7	1	M	A	-0.348714	0
2a6cf322	GW29	355	10	1	M	A	-0.348714	0
2a6cf322	GW29	356	14	1	M	A	-0.348714	0
2a6cf322	GW29	357	15	1	M	A	-0.348714	0
2a6cf322	GW29	358	22	1	M	A	-0.348714	0
2a6cf322	GW29	359	270	1	M	A	-0.348714	0
2a6cf322	GW29	360	19	1	M	A	-0.348714	0
2a6cf322	GW29	361	37	1	M	A	-0.348714	0
2a6cf322	GW29	362	104	1	M	A	-0.348714	0
2a6cf322	GW29	363	40	1	M	A	-0.348714	0
2a6cf322	GW29	364	2712	1	M	A	-0.348714	0
2a6cf322	GW29	365	3	0	M	A	-0.348714	0
2a6cf322	GW29	366	8	1	M	A	-0.348714	0
2a6cf322	GW29	367	10	1	M	A	-0.348714	0
2a6cf322	GW29	368	36	1	M	A	-0.348714	0
2a6cf322	GW29	369	32	1	M	A	-0.348714	0
2a6cf322	GW29	370	3	1	M	A	-0.348714	0
2a6cf322	GW29	371	14	1	M	A	-0.348714	0
2a6cf322	GW29	372	7	1	M	A	-0.348714	0
2a6cf322	GW29	373	2855	1	M	A	-0.348714	0
2a6cf322	GW29	374	8	1	M	A	-0.348714	0
2a6cf322	GW29	375	42	1	M	A	-0.348714	0
2a6cf322	GW29	376	11	1	M	A	-0.348714	0
2a6cf322	GW29	377	66	1	M	A	-0.348714	0
2a6cf322	GW29	378	8143	1	M	A	-0.348714	0
2a6cf322	GW29	379	20	1	M	A	-0.348714	0
2a6cf322	GW29	380	16	1	M	A	-0.348714	0
2a6cf322	GW29	381	11	1	M	A	-0.348714	0
2a6cf322	GW29	382	34	1	M	A	-0.348714	0
2a6cf322	GW29	383	4919	1	M	A	-0.348714	0
2a6cf322	GW29	384	142	1	M	A	-0.348714	0
2a6cf322	GW29	385	28	1	M	A	-0.348714	0
2a6cf322	GW29	386	84	1	M	A	-0.348714	0
2a6cf322	GW29	387	26	1	M	A	-0.348714	0
2a6cf322	GW29	388	46	1	M	A	-0.348714	0
2a6cf322	GW29	389	159	1	M	A	-0.348714	0
2a6cf322	GW29	390	49	1	M	A	-0.348714	0
2a6cf322	GW29	391	35	1	M	A	-0.348714	0
2a6cf322	GW29	392	2	1	M	A	-0.348714	0
2a6cf322	GW29	393	50	1	M	A	-0.348714	0
2a6cf322	GW29	394	4755	1	M	A	-0.348714	0
2a6cf322	GW29	395	71320	1	M	A	-0.348714	0
2a6cf322	GW29	396	5	1	M	A	-0.348714	0
2a6cf322	GW29	397	3	1	M	A	-0.348714	0
2a6cf322	GW29	398	10	1	M	A	-0.348714	0
2a6cf322	GW29	399	11	1	M	A	-0.348714	0
2a6cf322	GW29	400	2	1	M	A	-0.348714	0
2a6cf322	GW29	401	6	1	M	A	-0.348714	0
2a6cf322	GW29	402	9	0	M	A	-0.348714	0
2a6cf322	GW29	403	7	1	M	A	-0.348714	0
2a6cf322	GW29	404	13	1	M	A	-0.348714	0
2a6cf322	GW29	405	11	1	M	A	-0.348714	0
2a6cf322	GW29	406	158	1	M	A	-0.348714	0
2a6cf322	GW29	407	7517	1	M	A	-0.348714	0
2a6cf322	GW29	408	789	1	M	A	-0.348714	0
2a6cf322	GW29	409	12	1	M	A	-0.348714	0
2a6cf322	GW29	410	14	1	M	A	-0.348714	0
2a6cf322	GW29	411	23	1	M	A	-0.348714	0
2a6cf322	GW29	412	16	1	M	A	-0.348714	0
2a6cf322	GW29	413	15	1	M	A	-0.348714	0
2a6cf322	GW29	414	21	1	M	A	-0.348714	0
2a6cf322	GW29	415	43	1	M	A	-0.348714	0
2a6cf322	GW29	416	17	1	M	A	-0.348714	0
2a6cf322	GW29	417	46	1	M	A	-0.348714	0
2a6cf322	GW29	418	4988	1	M	A	-0.348714	0
2a6cf322	GW29	419	10	1	M	A	-0.348714	0
2a6cf322	GW29	420	1351	1	M	A	-0.348714	0
2a6cf322	GW29	421	52	1	M	A	-0.348714	0
2a6cf322	GW29	422	13	1	M	A	-0.348714	0
2a6cf322	GW29	423	104	1	M	A	-0.348714	0
2a6cf322	GW29	424	19	1	M	A	-0.348714	0
2a6cf322	GW29	425	16	1	M	A	-0.348714	0
2a6cf322	GW29	426	1851	1	M	A	-0.348714	0
2a6cf322	GW29	427	17	1	M	A	-0.348714	0
2a6cf322	GW29	428	14	1	M	A	-0.348714	0
2a6cf322	GW29	429	8	1	M	A	-0.348714	0
2a6cf322	GW29	430	35	1	M	A	-0.348714	0
2a6cf322	GW29	431	9	1	M	A	-0.348714	0
2a6cf322	GW29	432	7	1	M	A	-0.348714	0
2a6cf322	GW29	433	8	1	M	A	-0.348714	0
2a6cf322	GW29	434	31	1	M	A	-0.348714	0
2a6cf322	GW29	435	7	1	M	A	-0.348714	0
2a6cf322	GW29	436	16	1	M	A	-0.348714	0
2a6cf322	GW29	437	38	1	M	A	-0.348714	0
2a6cf322	GW29	438	86	1	M	A	-0.348714	0
2a6cf322	GW29	439	55797	1	M	A	-0.348714	0
2a6cf322	GW29	440	20	1	M	A	-0.348714	0
2a6cf322	GW29	441	7	1	M	A	-0.348714	0
2a6cf322	GW29	442	10	1	M	A	-0.348714	0
2a6cf322	GW29	443	3242	1	M	A	-0.348714	0
2a6cf322	GW29	444	22	1	M	A	-0.348714	0
2a6cf322	GW29	445	19489	1	M	A	-0.348714	0
2a6cf322	GW29	446	29	1	M	A	-0.348714	0
2a6cf322	GW29	447	27	1	M	A	-0.348714	0
2a6cf322	GW29	448	32	1	M	A	-0.348714	0
2a6cf322	GW29	449	22	0	M	A	-0.348714	0
2a6cf322	GW29	450	28	1	M	A	-0.348714	0
2a6cf322	GW29	451	47	1	M	A	-0.348714	0
2a6cf322	GW29	452	42	1	M	A	-0.348714	0
2a6cf322	GW29	453	4332	1	M	A	-0.348714	0
2a6cf322	GW29	454	89	1	M	A	-0.348714	0
2a6cf322	GW29	455	50	1	M	A	-0.348714	0
2a6cf322	GW29	456	254	1	M	A	-0.348714	0
2a6cf322	GW29	457	7	1	M	A	-0.348714	0
2a6cf322	GW29	458	8	1	M	A	-0.348714	0
2a6cf322	GW29	459	7	1	M	A	-0.348714	0
2a6cf322	GW29	460	8	1	M	A	-0.348714	0
2a6cf322	GW29	461	2435	1	M	A	-0.348714	0
2a6cf322	GW29	462	83	1	M	A	-0.348714	0
2a6cf322	GW29	463	23	1	M	A	-0.348714	0
2a6cf322	GW29	464	7	1	M	A	-0.348714	0
2a6cf322	GW29	465	8	1	M	A	-0.348714	0
2a6cf322	GW29	466	202	1	M	A	-0.348714	0
2a6cf322	GW29	467	6	1	M	A	-0.348714	0
2a6cf322	GW29	468	43	1	M	A	-0.348714	0
2a6cf322	GW29	469	30	1	M	A	-0.348714	0
2a6cf322	GW29	470	4	0	M	A	-0.348714	0
2a6cf322	GW29	471	36	1	M	A	-0.348714	0
2a6cf322	GW29	472	31	1	M	A	-0.348714	0
2a6cf322	GW29	473	26	1	M	A	-0.348714	0
2a6cf322	GW29	474	56870	1	M	A	-0.348714	0
2a6cf322	GW29	475	16	1	M	A	-0.348714	0
2a6cf322	GW29	476	9	1	M	A	-0.348714	0
2a6cf322	GW29	477	30	1	M	A	-0.348714	0
2a6cf322	GW29	478	11	1	M	A	-0.348714	0
2a6cf322	GW29	479	14	1	M	A	-0.348714	0
2a6cf322	GW29	480	8	1	M	A	-0.348714	0
2a6cf322	GW29	481	16915	1	M	A	-0.348714	0
2a6cf322	GW29	482	87	1	M	A	-0.348714	0
2a6cf322	GW29	483	18	1	M	A	-0.348714	0
2a6cf322	GW29	484	46	1	M	A	-0.348714	0
2a6cf322	GW29	485	21	1	M	A	-0.348714	0
2a6cf322	GW29	486	52	1	M	A	-0.348714	0
2a6cf322	GW29	487	3017	1	M	A	-0.348714	0
2a6cf322	GW29	488	759	1	M	A	-0.348714	0
2a6cf322	GW29	489	209	1	M	A	-0.348714	0
2a6cf322	GW29	490	111	1	M	A	-0.348714	0
2a6cf322	GW29	491	8	1	M	A	-0.348714	0
2a6cf322	GW29	492	66	1	M	A	-0.348714	0
2a6cf322	GW29	493	18	1	M	A	-0.348714	0
2a6cf322	GW29	494	9	1	M	A	-0.348714	0
2a6cf322	GW29	495	85032	1	M	A	-0.348714	0
2a6cf322	GW29	496	19	1	M	A	-0.348714	0
2a6cf322	GW29	497	33	1	M	A	-0.348714	0
2a6cf322	GW29	498	96	1	M	A	-0.348714	0
2a6cf322	GW29	499	24	1	M	A	-0.348714	0
2a6cf322	GW29	500	15	1	M	A	-0.348714	0
2a6cf322	GW29	501	9	1	M	A	-0.348714	0
2a6cf322	GW29	502	11	1	M	A	-0.348714	0
2a6cf322	GW29	503	229	1	M	A	-0.348714	0
2a6cf322	GW29	504	9	1	M	A	-0.348714	0
2a6cf322	GW29	505	57	1	M	A	-0.348714	0
2a6cf322	GW29	506	10	1	M	A	-0.348714	0
2a6cf322	GW29	507	8	1	M	A	-0.348714	0
2a6cf322	GW29	508	6216161	1	M	A	-0.348714	0
2a6cf322	GW29	509	49	1	M	A	-0.348714	0
2a6cf322	GW29	510	16	1	M	A	-0.348714	0
2a6cf322	GW29	511	84	1	M	A	-0.348714	0
2a6cf322	GW29	512	300	1	M	A	-0.348714	0
2a6cf322	GW29	513	36	1	M	A	-0.348714	0
2a6cf322	GW29	514	19	1	M	A	-0.348714	0
2a6cf322	GW29	515	42	1	M	A	-0.348714	0
2a6cf322	GW29	516	36	1	M	A	-0.348714	0
2a6cf322	GW29	517	220	1	M	A	-0.348714	0
2a6cf322	GW29	518	170	0	M	A	-0.348714	0
2a6cf322	GW29	519	477	1	M	A	-0.348714	0
2a6cf322	GW29	520	24	1	M	A	-0.348714	0
2a6cf322	GW29	521	131	1	M	A	-0.348714	0
2a6cf322	GW29	522	210	1	M	A	-0.348714	0
2a6cf4ca	GW202	1	NA	1	M	J	NA	NA
2a6cf4ca	GW202	2	3	0	M	J	NA	NA
2a6cf4ca	GW202	3	16	0	M	J	NA	NA
2a6cf4ca	GW202	4	2070	0	M	J	NA	NA
2a6cf4ca	GW202	5	6287344	0	M	J	NA	NA
2a6cf4ca	GW202	6	7923	1	M	J	NA	NA
2a6cf4ca	GW202	7	8	0	M	J	NA	NA
2a6cf4ca	GW202	8	114	1	M	J	NA	NA
2a6cf4ca	GW202	9	15	1	M	J	NA	NA
2a6cf4ca	GW202	10	79239	1	M	J	NA	NA
2a6cf4ca	GW202	11	58	1	M	J	NA	NA
2a6cf4ca	GW202	12	67	1	M	J	NA	NA
2a6cf4ca	GW202	13	7235	1	M	J	NA	NA
2a6cf8f6	GW202	1	NA	0	M	J	0.11359	1
2a6cf8f6	GW202	2	8072	1	M	J	0.11359	1
2a6cf8f6	GW202	3	61	0	M	J	0.11359	1
2a6cf8f6	GW202	4	1056	1	M	J	0.11359	1
2a6cf8f6	GW202	5	53	0	M	J	0.11359	1
2a6cf8f6	GW202	6	50	1	M	J	0.11359	1
2a6cf8f6	GW202	7	58	0	M	J	0.11359	1
2a6cf8f6	GW202	8	397	1	M	J	0.11359	1
2a6cf8f6	GW202	9	6	1	M	J	0.11359	1
2a6cf8f6	GW202	10	153	0	M	J	0.11359	1
2a6cf8f6	GW202	11	192	0	M	J	0.11359	1
2a6cf8f6	GW202	12	62	0	M	J	0.11359	1
2a6cf8f6	GW202	13	35	0	M	J	0.11359	1
2a6cf8f6	GW202	14	16	0	M	J	0.11359	1
2a6cf8f6	GW202	15	1167	1	M	J	0.11359	1
2a6cf8f6	GW202	16	NA	0	M	J	0.11359	1
2a6cf8f6	GW202	17	127	0	M	J	0.11359	1
2a6cf8f6	GW202	18	37	0	M	J	0.11359	1
2a6cf8f6	GW202	19	158921	0	M	J	0.11359	1
2a6cf8f6	GW202	20	26	1	M	J	0.11359	1
2a6cf8f6	GW202	21	82	0	M	J	0.11359	1
2a6cf8f6	GW202	22	1269	0	M	J	0.11359	1
2a6cf8f6	GW202	23	1178	0	M	J	0.11359	1
2a6cf8f6	GW202	24	125	0	M	J	0.11359	1
2a6cf8f6	GW202	25	19	1	M	J	0.11359	1
2a6cf8f6	GW202	26	80515	1	M	J	0.11359	1
2a6cf8f6	GW202	27	223	1	M	J	0.11359	1
2a6cf8f6	GW202	28	79	0	M	J	0.11359	1
2a6cf8f6	GW202	29	21	1	M	J	0.11359	1
2a6cf8f6	GW202	30	16	0	M	J	0.11359	1
2a6cf8f6	GW202	31	56	0	M	J	0.11359	1
2a6cf8f6	GW202	32	796	1	M	J	0.11359	1
2a6cf8f6	GW202	33	41	0	M	J	0.11359	1
2a6cf8f6	GW202	34	57	1	M	J	0.11359	1
2a6cf8f6	GW202	35	77	0	M	J	0.11359	1
2a6cf8f6	GW202	36	17	0	M	J	0.11359	1
2a6cf8f6	GW202	37	43	0	M	J	0.11359	1
2a6cf8f6	GW202	38	26	0	M	J	0.11359	1
2a6cf8f6	GW202	39	1573	1	M	J	0.11359	1
2a6cf8f6	GW202	40	76	0	M	J	0.11359	1
2a6cf8f6	GW202	41	20	0	M	J	0.11359	1
2a6cf8f6	GW202	42	31	0	M	J	0.11359	1
2a6cf8f6	GW202	43	2439	0	M	J	0.11359	1
2a6cf8f6	GW202	44	20	1	M	J	0.11359	1
2a6cf8f6	GW202	45	31	0	M	J	0.11359	1
2a6cf8f6	GW202	46	23	1	M	J	0.11359	1
2a6cf8f6	GW202	47	25	0	M	J	0.11359	1
2a6cf8f6	GW202	48	33	0	M	J	0.11359	1
2a6cf8f6	GW202	49	38	0	M	J	0.11359	1
2a6cf8f6	GW202	50	22	1	M	J	0.11359	1
2a6cf8f6	GW202	51	49	0	M	J	0.11359	1
2a6cf8f6	GW202	52	21	1	M	J	0.11359	1
2a6cf8f6	GW202	53	26	0	M	J	0.11359	1
2a6cf8f6	GW202	54	31	0	M	J	0.11359	1
2a6cf8f6	GW202	55	23	0	M	J	0.11359	1
2a6cf8f6	GW202	56	251	1	M	J	0.11359	1
2a6cf8f6	GW202	57	61	0	M	J	0.11359	1
2a6cf8f6	GW202	58	24	1	M	J	0.11359	1
2a6cf8f6	GW202	59	40	1	M	J	0.11359	1
2a6cf8f6	GW202	60	77340	1	M	J	0.11359	1
2a6cf8f6	GW202	61	37	1	M	J	0.11359	1
2a6cf8f6	GW202	62	45	1	M	J	0.11359	1
2a6cf8f6	GW202	63	49	0	M	J	0.11359	1
2a6cf8f6	GW202	64	20	1	M	J	0.11359	1
2a6cf8f6	GW202	65	23	0	M	J	0.11359	1
2a6cf8f6	GW202	66	51	1	M	J	0.11359	1
2a6cf8f6	GW202	67	26	0	M	J	0.11359	1
2a6cf8f6	GW202	68	20	1	M	J	0.11359	1
2a6cf8f6	GW202	69	63	0	M	J	0.11359	1
2a6cf8f6	GW202	70	18	0	M	J	0.11359	1
2a6cf8f6	GW202	71	28	0	M	J	0.11359	1
2a6cf8f6	GW202	72	41	1	M	J	0.11359	1
2a6cf8f6	GW202	73	3	0	M	J	0.11359	1
2a6cf8f6	GW202	74	16	0	M	J	0.11359	1
2a6cf8f6	GW202	75	22	1	M	J	0.11359	1
2a6cf8f6	GW202	76	116	0	M	J	0.11359	1
2a6cf8f6	GW202	77	85491	1	M	J	0.11359	1
2a6cf8f6	GW202	78	21	1	M	J	0.11359	1
2a6cf8f6	GW202	79	21	1	M	J	0.11359	1
2a6cf8f6	GW202	80	23	1	M	J	0.11359	1
2a6cf8f6	GW202	81	43	1	M	J	0.11359	1
2a6cf8f6	GW202	82	59	1	M	J	0.11359	1
2a6cf8f6	GW202	83	91	1	M	J	0.11359	1
2a6cf8f6	GW202	84	47	1	M	J	0.11359	1
2a6cf8f6	GW202	85	588	0	M	J	0.11359	1
2a6cf8f6	GW202	86	255	1	M	J	0.11359	1
2a6cf8f6	GW202	87	18	1	M	J	0.11359	1
2a6cf8f6	GW202	88	36	1	M	J	0.11359	1
2a6cf8f6	GW202	89	56	1	M	J	0.11359	1
2a6cf8f6	GW202	90	859	1	M	J	0.11359	1
2a6cf8f6	GW202	91	407	1	M	J	0.11359	1
2a6cf8f6	GW202	92	51	1	M	J	0.11359	1
2a6cf8f6	GW202	93	3	0	M	J	0.11359	1
2a6cf8f6	GW202	94	21	1	M	J	0.11359	1
2a6cf8f6	GW202	95	52	1	M	J	0.11359	1
2a6cf8f6	GW202	96	4051	0	M	J	0.11359	1
2a6cf8f6	GW202	97	17	1	M	J	0.11359	1
2a6cf8f6	GW202	98	6	0	M	J	0.11359	1
2a6cf8f6	GW202	99	324	1	M	J	0.11359	1
2a6cf8f6	GW202	100	23	1	M	J	0.11359	1
2a6cf8f6	GW202	101	8	0	M	J	0.11359	1
2a6cf8f6	GW202	102	18	0	M	J	0.11359	1
2a6cf8f6	GW202	103	248	0	M	J	0.11359	1
2a6cf8f6	GW202	104	31	1	M	J	0.11359	1
2a6cf8f6	GW202	105	23	1	M	J	0.11359	1
2a6cf8f6	GW202	106	1419	1	M	J	0.11359	1
2a6cf8f6	GW202	107	8	1	M	J	0.11359	1
2a6cf8f6	GW202	108	8	1	M	J	0.11359	1
2a6cf8f6	GW202	109	7	1	M	J	0.11359	1
2a6cf8f6	GW202	110	22	1	M	J	0.11359	1
2a6cf8f6	GW202	111	18	1	M	J	0.11359	1
2a6cf8f6	GW202	112	22	0	M	J	0.11359	1
2a6cf8f6	GW202	113	491	0	M	J	0.11359	1
2a6cf8f6	GW202	114	13	1	M	J	0.11359	1
2a6cf8f6	GW202	115	8	1	M	J	0.11359	1
2a6cf8f6	GW202	116	58	1	M	J	0.11359	1
2a6cf8f6	GW202	117	32	1	M	J	0.11359	1
2a6cf8f6	GW202	118	45	1	M	J	0.11359	1
2a6cf8f6	GW202	119	76825	1	M	J	0.11359	1
2a6cf8f6	GW202	120	171	1	M	J	0.11359	1
2a6cf8f6	GW202	121	14	1	M	J	0.11359	1
2a6cf8f6	GW202	122	35	0	M	J	0.11359	1
2a6cf8f6	GW202	123	50	1	M	J	0.11359	1
2a6cf8f6	GW202	124	17	1	M	J	0.11359	1
2a6cf8f6	GW202	125	39	1	M	J	0.11359	1
2a6cf8f6	GW202	126	17	1	M	J	0.11359	1
2a6cf8f6	GW202	127	38	1	M	J	0.11359	1
2a6cf8f6	GW202	128	132	1	M	J	0.11359	1
2a6cf8f6	GW202	129	55	1	M	J	0.11359	1
2a6cf8f6	GW202	130	9	1	M	J	0.11359	1
2a6cf8f6	GW202	131	54	1	M	J	0.11359	1
2a6cf8f6	GW202	132	52	1	M	J	0.11359	1
2a6cf8f6	GW202	133	2098	1	M	J	0.11359	1
2a6cf8f6	GW202	134	67	0	M	J	0.11359	1
2a6cf8f6	GW202	135	2	1	M	J	0.11359	1
2a6cf8f6	GW202	136	87	1	M	J	0.11359	1
2a6cf8f6	GW202	137	8	1	M	J	0.11359	1
2a6cf8f6	GW202	138	26	1	M	J	0.11359	1
2a6cf8f6	GW202	139	33	1	M	J	0.11359	1
2a6cf8f6	GW202	140	671	1	M	J	0.11359	1
2a6cf8f6	GW202	141	50	1	M	J	0.11359	1
2a6cf8f6	GW202	142	146	1	M	J	0.11359	1
2a6cf8f6	GW202	143	30	1	M	J	0.11359	1
2a6cf8f6	GW202	144	20	1	M	J	0.11359	1
2a6cf8f6	GW202	145	38	1	M	J	0.11359	1
2a6cf8f6	GW202	146	56	1	M	J	0.11359	1
2a6cf8f6	GW202	147	11	1	M	J	0.11359	1
2a6cf8f6	GW202	148	3642	1	M	J	0.11359	1
2a6cf8f6	GW202	149	9	1	M	J	0.11359	1
2a6cf8f6	GW202	150	12	1	M	J	0.11359	1
2a6cf8f6	GW202	151	8	1	M	J	0.11359	1
2a6cf8f6	GW202	152	107	1	M	J	0.11359	1
2a6cf8f6	GW202	153	52	1	M	J	0.11359	1
2a6cf8f6	GW202	154	17	1	M	J	0.11359	1
2a6cf8f6	GW202	155	14	1	M	J	0.11359	1
2a6cf8f6	GW202	156	1201	1	M	J	0.11359	1
2a6cf8f6	GW202	157	17	1	M	J	0.11359	1
2a6cf8f6	GW202	158	41	1	M	J	0.11359	1
2a6cf8f6	GW202	159	18	1	M	J	0.11359	1
2a6cf8f6	GW202	160	19	1	M	J	0.11359	1
2a6cf8f6	GW202	161	11	1	M	J	0.11359	1
2a6cf8f6	GW202	162	16	1	M	J	0.11359	1
2a6cf8f6	GW202	163	1177	1	M	J	0.11359	1
2a6cf8f6	GW202	164	49	1	M	J	0.11359	1
2a6cf8f6	GW202	165	54	1	M	J	0.11359	1
2a6cf8f6	GW202	166	71	1	M	J	0.11359	1
2a6cf8f6	GW202	167	7	1	M	J	0.11359	1
2a6cf8f6	GW202	168	8916	1	M	J	0.11359	1
2a6cf8f6	GW202	169	13	1	M	J	0.11359	1
2a6cf8f6	GW202	170	10	1	M	J	0.11359	1
2a6cf8f6	GW202	171	10	1	M	J	0.11359	1
2a6cf8f6	GW202	172	11	1	M	J	0.11359	1
2a6cf8f6	GW202	173	9	1	M	J	0.11359	1
2a6cf8f6	GW202	174	12	1	M	J	0.11359	1
2a6cf8f6	GW202	175	6	0	M	J	0.11359	1
2a6cf8f6	GW202	176	21	1	M	J	0.11359	1
2a6cf8f6	GW202	177	11	1	M	J	0.11359	1
2a6cf8f6	GW202	178	223	1	M	J	0.11359	1
2a6cf8f6	GW202	179	41	1	M	J	0.11359	1
2a6cf8f6	GW202	180	479	1	M	J	0.11359	1
2a6cf8f6	GW202	181	87	1	M	J	0.11359	1
2a6cf8f6	GW202	182	39	1	M	J	0.11359	1
2a6cf8f6	GW202	183	75	1	M	J	0.11359	1
2a6cf8f6	GW202	184	7	1	M	J	0.11359	1
2a6cf8f6	GW202	185	90	0	M	J	0.11359	1
2a6cf8f6	GW202	186	188	1	M	J	0.11359	1
2a6cf8f6	GW202	187	31	1	M	J	0.11359	1
2a6cf8f6	GW202	188	47	1	M	J	0.11359	1
2a6cf8f6	GW202	189	7	1	M	J	0.11359	1
2a6cf8f6	GW202	190	51	1	M	J	0.11359	1
2a6cf8f6	GW202	191	1868	1	M	J	0.11359	1
2a6cf8f6	GW202	192	107	1	M	J	0.11359	1
2a6cf8f6	GW202	193	42	1	M	J	0.11359	1
2a6cf8f6	GW202	194	103	1	M	J	0.11359	1
2a6cf8f6	GW202	195	8	1	M	J	0.11359	1
2a6cf8f6	GW202	196	34	1	M	J	0.11359	1
2a6cf8f6	GW202	197	69306	1	M	J	0.11359	1
2a6cf8f6	GW202	198	17	1	M	J	0.11359	1
2a6cf8f6	GW202	199	12	1	M	J	0.11359	1
2a6cf8f6	GW202	200	11	1	M	J	0.11359	1
2a6cf8f6	GW202	201	9	1	M	J	0.11359	1
2a6cf8f6	GW202	202	16	1	M	J	0.11359	1
2a6cf8f6	GW202	203	12	1	M	J	0.11359	1
2a6cf8f6	GW202	204	21	1	M	J	0.11359	1
2a6cf8f6	GW202	205	39	1	M	J	0.11359	1
2a6cf8f6	GW202	206	12	1	M	J	0.11359	1
2a6cf8f6	GW202	207	17	1	M	J	0.11359	1
2a6cf8f6	GW202	208	20	1	M	J	0.11359	1
2a6cf8f6	GW202	209	42	1	M	J	0.11359	1
2a6cf8f6	GW202	210	52	1	M	J	0.11359	1
2a6cf8f6	GW202	211	4	1	M	J	0.11359	1
2a6cf8f6	GW202	212	31	1	M	J	0.11359	1
2a6cf8f6	GW202	213	78	1	M	J	0.11359	1
2a6cf8f6	GW202	214	55	1	M	J	0.11359	1
2a6cf8f6	GW202	215	37	1	M	J	0.11359	1
2a6cf8f6	GW202	216	100	1	M	J	0.11359	1
2a6cf8f6	GW202	217	110	1	M	J	0.11359	1
2a6cf8f6	GW202	218	46	1	M	J	0.11359	1
2a6cf8f6	GW202	219	37	1	M	J	0.11359	1
2a6cf8f6	GW202	220	24	1	M	J	0.11359	1
2a6cf8f6	GW202	221	3438	1	M	J	0.11359	1
2a6cf8f6	GW202	222	13	1	M	J	0.11359	1
2a6cf8f6	GW202	223	95	1	M	J	0.11359	1
2a6cf8f6	GW202	224	173	1	M	J	0.11359	1
2a6cf8f6	GW202	225	10	1	M	J	0.11359	1
2a6cf8f6	GW202	226	17	1	M	J	0.11359	1
2a6cf8f6	GW202	227	8	1	M	J	0.11359	1
2a6cf8f6	GW202	228	8	1	M	J	0.11359	1
2a6cf8f6	GW202	229	46	1	M	J	0.11359	1
2a6cf8f6	GW202	230	81	1	M	J	0.11359	1
2a6cf8f6	GW202	231	825	1	M	J	0.11359	1
2a6cf8f6	GW202	232	40	1	M	J	0.11359	1
2a6cf8f6	GW202	233	15	1	M	J	0.11359	1
2a6cf8f6	GW202	234	6214610	1	M	J	0.11359	1
2a6cf8f6	GW202	235	8	1	M	J	0.11359	1
2a6cf8f6	GW202	236	4	0	M	J	0.11359	1
2a6cf8f6	GW202	237	248	1	M	J	0.11359	1
2a6cf8f6	GW202	238	20	1	M	J	0.11359	1
2a6cf8f6	GW202	239	13233	1	M	J	0.11359	1
2a6cf8f6	GW202	240	8	1	M	J	0.11359	1
2a6cf8f6	GW202	241	18	1	M	J	0.11359	1
2a6cf8f6	GW202	242	9	1	M	J	0.11359	1
2a6cf8f6	GW202	243	8	0	M	J	0.11359	1
2a6cf8f6	GW202	244	20	1	M	J	0.11359	1
2a6cf8f6	GW202	245	34	1	M	J	0.11359	1
2a6cf8f6	GW202	246	8	1	M	J	0.11359	1
2a6cf8f6	GW202	247	7	1	M	J	0.11359	1
2a6cf8f6	GW202	248	7	1	M	J	0.11359	1
2a6cf8f6	GW202	249	14	1	M	J	0.11359	1
2a6cf8f6	GW202	250	12	1	M	J	0.11359	1
2a6cf8f6	GW202	251	190	1	M	J	0.11359	1
2a6cf8f6	GW202	252	574	1	M	J	0.11359	1
2a6cf8f6	GW202	253	24	1	M	J	0.11359	1
2a6cf8f6	GW202	254	20	1	M	J	0.11359	1
2a6cf8f6	GW202	255	84	1	M	J	0.11359	1
2a6cf8f6	GW202	256	340	1	M	J	0.11359	1
2a6cf8f6	GW202	257	46	1	M	J	0.11359	1
2a6cf8f6	GW202	258	7	1	M	J	0.11359	1
2a6cf8f6	GW202	259	7	1	M	J	0.11359	1
2a6cf8f6	GW202	260	63108	1	M	J	0.11359	1
2a6cf8f6	GW202	261	8	1	M	J	0.11359	1
2a6cf8f6	GW202	262	9	1	M	J	0.11359	1
2a6cf8f6	GW202	263	8	1	M	J	0.11359	1
2a6cf8f6	GW202	264	46	1	M	J	0.11359	1
2a6cf8f6	GW202	265	12	1	M	J	0.11359	1
2a6cf8f6	GW202	266	11	1	M	J	0.11359	1
2a6cf8f6	GW202	267	10	1	M	J	0.11359	1
2a6cf8f6	GW202	268	11	1	M	J	0.11359	1
2a6cf8f6	GW202	269	17	1	M	J	0.11359	1
2a6cf8f6	GW202	270	75	1	M	J	0.11359	1
2a6cf8f6	GW202	271	61	1	M	J	0.11359	1
2a6cf8f6	GW202	272	29	1	M	J	0.11359	1
2a6cf8f6	GW202	273	24	1	M	J	0.11359	1
2a6cf8f6	GW202	274	37	1	M	J	0.11359	1
2a6cf8f6	GW202	275	42	1	M	J	0.11359	1
2a6cf8f6	GW202	276	10	1	M	J	0.11359	1
2a6cf8f6	GW202	277	673	1	M	J	0.11359	1
2a6cf8f6	GW202	278	16	1	M	J	0.11359	1
2a6cf8f6	GW202	279	53	1	M	J	0.11359	1
2a6cf8f6	GW202	280	50	1	M	J	0.11359	1
2a6cf8f6	GW202	281	10	1	M	J	0.11359	1
2a6cf8f6	GW202	282	652	1	M	J	0.11359	1
2a6cf8f6	GW202	283	39	1	M	J	0.11359	1
2a6cf8f6	GW202	284	37	1	M	J	0.11359	1
2a6cf8f6	GW202	285	13	0	M	J	0.11359	1
2a6cf8f6	GW202	286	42	1	M	J	0.11359	1
2a6cf8f6	GW202	287	20398	1	M	J	0.11359	1
2a6cf8f6	GW202	288	21	1	M	J	0.11359	1
2a6cf8f6	GW202	289	8	1	M	J	0.11359	1
2a6cf8f6	GW202	290	7	1	M	J	0.11359	1
2a6cf8f6	GW202	291	9	1	M	J	0.11359	1
2a6cf8f6	GW202	292	29	1	M	J	0.11359	1
2a6cf8f6	GW202	293	7	1	M	J	0.11359	1
2a6cf8f6	GW202	294	6	1	M	J	0.11359	1
2a6cf8f6	GW202	295	14	1	M	J	0.11359	1
2a6cf8f6	GW202	296	139	1	M	J	0.11359	1
2a6cf8f6	GW202	297	36	1	M	J	0.11359	1
2a6cf8f6	GW202	298	71	1	M	J	0.11359	1
2a6cf8f6	GW202	299	101	1	M	J	0.11359	1
2a6cf8f6	GW202	300	8	1	M	J	0.11359	1
2a6cf8f6	GW202	301	63	1	M	J	0.11359	1
2a6cf8f6	GW202	302	94	1	M	J	0.11359	1
2a6cf8f6	GW202	303	8	1	M	J	0.11359	1
2a6cf8f6	GW202	304	8	1	M	J	0.11359	1
2a6cf8f6	GW202	305	79	1	M	J	0.11359	1
2a6cf8f6	GW202	306	2008	1	M	J	0.11359	1
2a6cf8f6	GW202	307	40	1	M	J	0.11359	1
2a6cf8f6	GW202	308	26	1	M	J	0.11359	1
2a6cf8f6	GW202	309	24	1	M	J	0.11359	1
2a6cf8f6	GW202	310	18	1	M	J	0.11359	1
2a6cf8f6	GW202	311	23	0	M	J	0.11359	1
2a6cf8f6	GW202	312	63	1	M	J	0.11359	1
2a6cf9bb	GW202	1	NA	0	M	J	NA	NA
2a6cfb6c	BO	1	NA	0	M	J	NA	NA
2a6cfb6c	BO	2	223	0	M	J	NA	NA
2a6d008c	BO	1	NA	0	F	J	0.185008	0
2a6d008c	BO	2	78946	1	F	J	0.185008	0
2a6d008c	BO	3	89	0	F	J	0.185008	0
2a6d008c	BO	4	21	1	F	J	0.185008	0
2a6d008c	BO	5	85	0	F	J	0.185008	0
2a6d008c	BO	6	44	0	F	J	0.185008	0
2a6d008c	BO	7	4043	1	F	J	0.185008	0
2a6d008c	BO	8	43	0	F	J	0.185008	0
2a6d008c	BO	9	23	1	F	J	0.185008	0
2a6d008c	BO	10	37	0	F	J	0.185008	0
2a6d008c	BO	11	18	0	F	J	0.185008	0
2a6d008c	BO	12	20	1	F	J	0.185008	0
2a6d008c	BO	13	3	0	F	J	0.185008	0
2a6d008c	BO	14	85	0	F	J	0.185008	0
2a6d008c	BO	15	26	0	F	J	0.185008	0
2a6d008c	BO	16	18	0	F	J	0.185008	0
2a6d008c	BO	17	25	1	F	J	0.185008	0
2a6d008c	BO	18	48	1	F	J	0.185008	0
2a6d008c	BO	19	27	1	F	J	0.185008	0
2a6d008c	BO	20	63	0	F	J	0.185008	0
2a6d008c	BO	21	21	0	F	J	0.185008	0
2a6d008c	BO	22	16	0	F	J	0.185008	0
2a6d008c	BO	23	22	0	F	J	0.185008	0
2a6d008c	BO	24	74	0	F	J	0.185008	0
2a6d008c	BO	25	21	1	F	J	0.185008	0
2a6d008c	BO	26	47	1	F	J	0.185008	0
2a6d008c	BO	27	41	1	F	J	0.185008	0
2a6d008c	BO	28	1687	0	F	J	0.185008	0
2a6d008c	BO	29	17	0	F	J	0.185008	0
2a6d008c	BO	30	18	0	F	J	0.185008	0
2a6d008c	BO	31	15	0	F	J	0.185008	0
2a6d008c	BO	32	21	0	F	J	0.185008	0
2a6d008c	BO	33	22	1	F	J	0.185008	0
2a6d008c	BO	34	58	1	F	J	0.185008	0
2a6d008c	BO	35	37	0	F	J	0.185008	0
2a6d008c	BO	36	30	0	F	J	0.185008	0
2a6d008c	BO	37	17	0	F	J	0.185008	0
2a6d008c	BO	38	61	0	F	J	0.185008	0
2a6d008c	BO	39	20	1	F	J	0.185008	0
2a6d008c	BO	40	151	0	F	J	0.185008	0
2a6d008c	BO	41	26	1	F	J	0.185008	0
2a6d008c	BO	42	29	1	F	J	0.185008	0
2a6d008c	BO	43	42	0	F	J	0.185008	0
2a6d008c	BO	44	1163	0	F	J	0.185008	0
2a6d008c	BO	45	37	1	F	J	0.185008	0
2a6d008c	BO	46	12	0	F	J	0.185008	0
2a6d008c	BO	47	20	1	F	J	0.185008	0
2a6d008c	BO	48	55	1	F	J	0.185008	0
2a6d008c	BO	49	913	0	F	J	0.185008	0
2a6d008c	BO	50	878	1	F	J	0.185008	0
2a6d008c	BO	51	7259	1	F	J	0.185008	0
2a6d008c	BO	52	26	0	F	J	0.185008	0
2a6d008c	BO	53	23	1	F	J	0.185008	0
2a6d008c	BO	54	19	1	F	J	0.185008	0
2a6d008c	BO	55	11	1	F	J	0.185008	0
2a6d008c	BO	56	16	1	F	J	0.185008	0
2a6d008c	BO	57	9	1	F	J	0.185008	0
2a6d008c	BO	58	6	0	F	J	0.185008	0
2a6d008c	BO	59	55	1	F	J	0.185008	0
2a6d008c	BO	60	35	0	F	J	0.185008	0
2a6d008c	BO	61	19	0	F	J	0.185008	0
2a6d008c	BO	62	22	1	F	J	0.185008	0
2a6d008c	BO	63	7	0	F	J	0.185008	0
2a6d008c	BO	64	23	1	F	J	0.185008	0
2a6d008c	BO	65	123	0	F	J	0.185008	0
2a6d008c	BO	66	311	0	F	J	0.185008	0
2a6d008c	BO	67	26	1	F	J	0.185008	0
2a6d008c	BO	68	173	1	F	J	0.185008	0
2a6d008c	BO	69	19	0	F	J	0.185008	0
2a6d008c	BO	70	56	1	F	J	0.185008	0
2a6d008c	BO	71	541	0	F	J	0.185008	0
2a6d008c	BO	72	18	0	F	J	0.185008	0
2a6d008c	BO	73	21	1	F	J	0.185008	0
2a6d008c	BO	74	69	1	F	J	0.185008	0
2a6d008c	BO	75	9	1	F	J	0.185008	0
2a6d008c	BO	76	318	1	F	J	0.185008	0
2a6d008c	BO	77	10	1	F	J	0.185008	0
2a6d008c	BO	78	120	1	F	J	0.185008	0
2a6d008c	BO	79	93	0	F	J	0.185008	0
2a6d008c	BO	80	18	0	F	J	0.185008	0
2a6d008c	BO	81	18	0	F	J	0.185008	0
2a6d008c	BO	82	19	0	F	J	0.185008	0
2a6d008c	BO	83	51265	0	F	J	0.185008	0
2a6d008c	BO	84	20	0	F	J	0.185008	0
2a6d008c	BO	85	21	1	F	J	0.185008	0
2a6d008c	BO	86	87	1	F	J	0.185008	0
2a6d008c	BO	87	50	1	F	J	0.185008	0
2a6d008c	BO	88	44	1	F	J	0.185008	0
2a6d008c	BO	89	36	1	F	J	0.185008	0
2a6d008c	BO	90	21	1	F	J	0.185008	0
2a6d008c	BO	91	53	1	F	J	0.185008	0
2a6d008c	BO	92	45	1	F	J	0.185008	0
2a6d008c	BO	93	85	1	F	J	0.185008	0
2a6d008c	BO	94	106	1	F	J	0.185008	0
2a6d008c	BO	95	1721	1	F	J	0.185008	0
2a6d008c	BO	96	343	1	F	J	0.185008	0
2a6d008c	BO	97	17	0	F	J	0.185008	0
2a6d008c	BO	98	40	0	F	J	0.185008	0
2a6d008c	BO	99	17	0	F	J	0.185008	0
2a6d008c	BO	100	16	0	F	J	0.185008	0
2a6d008c	BO	101	24	1	F	J	0.185008	0
2a6d008c	BO	102	198	1	F	J	0.185008	0
2a6d008c	BO	103	10	0	F	J	0.185008	0
2a6d008c	BO	104	37	1	F	J	0.185008	0
2a6d008c	BO	105	105	1	F	J	0.185008	0
2a6d008c	BO	106	9704	1	F	J	0.185008	0
2a6d008c	BO	107	6	0	F	J	0.185008	0
2a6d008c	BO	108	22	1	F	J	0.185008	0
2a6d008c	BO	109	575	0	F	J	0.185008	0
2a6d008c	BO	110	15	0	F	J	0.185008	0
2a6d008c	BO	111	17	0	F	J	0.185008	0
2a6d008c	BO	112	18	0	F	J	0.185008	0
2a6d008c	BO	113	18	0	F	J	0.185008	0
2a6d008c	BO	114	20	1	F	J	0.185008	0
2a6d008c	BO	115	14	0	F	J	0.185008	0
2a6d008c	BO	116	30	1	F	J	0.185008	0
2a6d008c	BO	117	6	0	F	J	0.185008	0
2a6d008c	BO	118	18	0	F	J	0.185008	0
2a6d008c	BO	119	17	0	F	J	0.185008	0
2a6d008c	BO	120	38	1	F	J	0.185008	0
2a6d008c	BO	121	17	0	F	J	0.185008	0
2a6d008c	BO	122	16	0	F	J	0.185008	0
2a6d008c	BO	123	16	0	F	J	0.185008	0
2a6d008c	BO	124	20	1	F	J	0.185008	0
2a6d008c	BO	125	9	0	F	J	0.185008	0
2a6d008c	BO	126	27	0	F	J	0.185008	0
2a6d008c	BO	127	23	0	F	J	0.185008	0
2a6d008c	BO	128	21	1	F	J	0.185008	0
2a6d008c	BO	129	55	0	F	J	0.185008	0
2a6d008c	BO	130	17	0	F	J	0.185008	0
2a6d008c	BO	131	16	0	F	J	0.185008	0
2a6d008c	BO	132	20	1	F	J	0.185008	0
2a6d008c	BO	133	24	1	F	J	0.185008	0
2a6d008c	BO	134	7	0	F	J	0.185008	0
2a6d008c	BO	135	21	1	F	J	0.185008	0
2a6d008c	BO	136	9	0	F	J	0.185008	0
2a6d008c	BO	137	23	1	F	J	0.185008	0
2a6d008c	BO	138	33	1	F	J	0.185008	0
2a6d008c	BO	139	92	1	F	J	0.185008	0
2a6d008c	BO	140	78	0	F	J	0.185008	0
2a6d008c	BO	141	16	0	F	J	0.185008	0
2a6d008c	BO	142	25	1	F	J	0.185008	0
2a6d008c	BO	143	15029	1	F	J	0.185008	0
2a6d008c	BO	144	27	1	F	J	0.185008	0
2a6d008c	BO	145	2262	1	F	J	0.185008	0
2a6d008c	BO	146	14	1	F	J	0.185008	0
2a6d008c	BO	147	1058	1	F	J	0.185008	0
2a6d008c	BO	148	6	0	F	J	0.185008	0
2a6d008c	BO	149	21	1	F	J	0.185008	0
2a6d008c	BO	150	22	1	F	J	0.185008	0
2a6d008c	BO	151	71	1	F	J	0.185008	0
2a6d008c	BO	152	10	1	F	J	0.185008	0
2a6d008c	BO	153	17	1	F	J	0.185008	0
2a6d008c	BO	154	22	1	F	J	0.185008	0
2a6d008c	BO	155	32	1	F	J	0.185008	0
2a6d008c	BO	156	44	1	F	J	0.185008	0
2a6d008c	BO	157	24	1	F	J	0.185008	0
2a6d008c	BO	158	21	0	F	J	0.185008	0
2a6d008c	BO	159	41	0	F	J	0.185008	0
2a6d008c	BO	160	12	0	F	J	0.185008	0
2a6d008c	BO	161	22	1	F	J	0.185008	0
2a6d008c	BO	162	8	1	F	J	0.185008	0
2a6d008c	BO	163	19	1	F	J	0.185008	0
2a6d008c	BO	164	75	1	F	J	0.185008	0
2a6d008c	BO	165	268	1	F	J	0.185008	0
2a6d008c	BO	166	1795	1	F	J	0.185008	0
2a6d008c	BO	167	22	0	F	J	0.185008	0
2a6d008c	BO	168	10	1	F	J	0.185008	0
2a6d008c	BO	169	7	1	F	J	0.185008	0
2a6d008c	BO	170	12	0	F	J	0.185008	0
2a6d008c	BO	171	7	1	F	J	0.185008	0
2a6d008c	BO	172	20	1	F	J	0.185008	0
2a6d008c	BO	173	21	1	F	J	0.185008	0
2a6d008c	BO	174	19	1	F	J	0.185008	0
2a6d008c	BO	175	25	1	F	J	0.185008	0
2a6d008c	BO	176	19	0	F	J	0.185008	0
2a6d008c	BO	177	17	0	F	J	0.185008	0
2a6d008c	BO	178	19	1	F	J	0.185008	0
2a6d008c	BO	179	321	1	F	J	0.185008	0
2a6d008c	BO	180	35	1	F	J	0.185008	0
2a6d008c	BO	181	264	1	F	J	0.185008	0
2a6d008c	BO	182	23	1	F	J	0.185008	0
2a6d008c	BO	183	110	1	F	J	0.185008	0
2a6d008c	BO	184	50370	1	F	J	0.185008	0
2a6d008c	BO	185	9	1	F	J	0.185008	0
2a6d008c	BO	186	86	1	F	J	0.185008	0
2a6d008c	BO	187	311	1	F	J	0.185008	0
2a6d008c	BO	188	19	1	F	J	0.185008	0
2a6d008c	BO	189	16528	1	F	J	0.185008	0
2a6d008c	BO	190	23	1	F	J	0.185008	0
2a6d008c	BO	191	774	1	F	J	0.185008	0
2a6d008c	BO	192	30	1	F	J	0.185008	0
2a6d008c	BO	193	9047	1	F	J	0.185008	0
2a6d008c	BO	194	20	1	F	J	0.185008	0
2a6d008c	BO	195	60	1	F	J	0.185008	0
2a6d008c	BO	196	63	1	F	J	0.185008	0
2a6d008c	BO	197	22	0	F	J	0.185008	0
2a6d008c	BO	198	1630	1	F	J	0.185008	0
2a6d008c	BO	199	26	1	F	J	0.185008	0
2a6d008c	BO	200	110	1	F	J	0.185008	0
2a6d008c	BO	201	34	1	F	J	0.185008	0
2a6d008c	BO	202	30	1	F	J	0.185008	0
2a6d008c	BO	203	11	0	F	J	0.185008	0
2a6d008c	BO	204	16	0	F	J	0.185008	0
2a6d008c	BO	205	28	1	F	J	0.185008	0
2a6d008c	BO	206	31	1	F	J	0.185008	0
2a6d008c	BO	207	22	1	F	J	0.185008	0
2a6d008c	BO	208	98	1	F	J	0.185008	0
2a6d008c	BO	209	92	1	F	J	0.185008	0
2a6d008c	BO	210	54	1	F	J	0.185008	0
2a6d008c	BO	211	75	0	F	J	0.185008	0
2a6d008c	BO	212	31	1	F	J	0.185008	0
2a6d008c	BO	213	58	1	F	J	0.185008	0
2a6d008c	BO	214	65	0	F	J	0.185008	0
2a6d008c	BO	215	249177	0	F	J	0.185008	0
2a6d008c	BO	216	13	1	F	J	0.185008	0
2a6d008c	BO	217	8	1	F	J	0.185008	0
2a6d008c	BO	218	9	1	F	J	0.185008	0
2a6d008c	BO	219	9	1	F	J	0.185008	0
2a6d008c	BO	220	11	1	F	J	0.185008	0
2a6d008c	BO	221	23	1	F	J	0.185008	0
2a6d008c	BO	222	20	1	F	J	0.185008	0
2a6d008c	BO	223	19	1	F	J	0.185008	0
2a6d008c	BO	224	7028	1	F	J	0.185008	0
2a6d008c	BO	225	8	1	F	J	0.185008	0
2a6d008c	BO	226	699	1	F	J	0.185008	0
2a6d008c	BO	227	8	1	F	J	0.185008	0
2a6d008c	BO	228	26	1	F	J	0.185008	0
2a6d008c	BO	229	5	0	F	J	0.185008	0
2a6d008c	BO	230	27	1	F	J	0.185008	0
2a6d008c	BO	231	1831	1	F	J	0.185008	0
2a6d008c	BO	232	9	1	F	J	0.185008	0
2a6d008c	BO	233	21	1	F	J	0.185008	0
2a6d008c	BO	234	54	1	F	J	0.185008	0
2a6d008c	BO	235	1751	1	F	J	0.185008	0
2a6d008c	BO	236	47	1	F	J	0.185008	0
2a6d008c	BO	237	31	1	F	J	0.185008	0
2a6d008c	BO	238	2302	1	F	J	0.185008	0
2a6d008c	BO	239	24	1	F	J	0.185008	0
2a6d008c	BO	240	36	1	F	J	0.185008	0
2a6d008c	BO	241	154	1	F	J	0.185008	0
2a6d008c	BO	242	14	1	F	J	0.185008	0
2a6d008c	BO	243	34	1	F	J	0.185008	0
2a6d008c	BO	244	33	1	F	J	0.185008	0
2a6d008c	BO	245	8	1	F	J	0.185008	0
2a6d008c	BO	246	52	1	F	J	0.185008	0
2a6d008c	BO	247	53092	1	F	J	0.185008	0
2a6d008c	BO	248	2085	1	F	J	0.185008	0
2a6d008c	BO	249	35	1	F	J	0.185008	0
2a6d008c	BO	250	42	1	F	J	0.185008	0
2a6d008c	BO	251	37	1	F	J	0.185008	0
2a6d008c	BO	252	9	1	F	J	0.185008	0
2a6d008c	BO	253	74	1	F	J	0.185008	0
2a6d008c	BO	254	216	1	F	J	0.185008	0
2a6d008c	BO	255	34	1	F	J	0.185008	0
2a6d008c	BO	256	56	1	F	J	0.185008	0
2a6d008c	BO	257	8	1	F	J	0.185008	0
2a6d008c	BO	258	50	1	F	J	0.185008	0
2a6d008c	BO	259	8	1	F	J	0.185008	0
2a6d008c	BO	260	49	1	F	J	0.185008	0
2a6d008c	BO	261	8	1	F	J	0.185008	0
2a6d008c	BO	262	353	1	F	J	0.185008	0
2a6d008c	BO	263	4061	0	F	J	0.185008	0
2a6d008c	BO	264	25	0	F	J	0.185008	0
2a6d008c	BO	265	26	1	F	J	0.185008	0
2a6d008c	BO	266	28	0	F	J	0.185008	0
2a6d008c	BO	267	22	1	F	J	0.185008	0
2a6d008c	BO	268	20	1	F	J	0.185008	0
2a6d008c	BO	269	1048	0	F	J	0.185008	0
2a6d008c	BO	270	22	1	F	J	0.185008	0
2a6d008c	BO	271	8	1	F	J	0.185008	0
2a6d008c	BO	272	39	1	F	J	0.185008	0
2a6d008c	BO	273	6	0	F	J	0.185008	0
2a6d008c	BO	274	20	0	F	J	0.185008	0
2a6d008c	BO	275	18	0	F	J	0.185008	0
2a6d008c	BO	276	652	1	F	J	0.185008	0
2a6d008c	BO	277	163	1	F	J	0.185008	0
2a6d008c	BO	278	50	1	F	J	0.185008	0
2a6d008c	BO	279	21	1	F	J	0.185008	0
2a6d008c	BO	280	6	0	F	J	0.185008	0
2a6d008c	BO	281	2734	1	F	J	0.185008	0
2a6d008c	BO	282	28	1	F	J	0.185008	0
2a6d008c	BO	283	38	1	F	J	0.185008	0
2a6d008c	BO	284	7	1	F	J	0.185008	0
2a6d008c	BO	285	10	1	F	J	0.185008	0
2a6d008c	BO	286	13	1	F	J	0.185008	0
2a6d008c	BO	287	35	1	F	J	0.185008	0
2a6d008c	BO	288	41	0	F	J	0.185008	0
2a6d008c	BO	289	16	1	F	J	0.185008	0
2a6d008c	BO	290	3984	1	F	J	0.185008	0
2a6d008c	BO	291	20	1	F	J	0.185008	0
2a6d008c	BO	292	2192	1	F	J	0.185008	0
2a6d008c	BO	293	123	1	F	J	0.185008	0
2a6d008c	BO	294	32	1	F	J	0.185008	0
2a6d008c	BO	295	24	1	F	J	0.185008	0
2a6d008c	BO	296	33	1	F	J	0.185008	0
2a6d008c	BO	297	2570	1	F	J	0.185008	0
2a6d008c	BO	298	62	1	F	J	0.185008	0
2a6d008c	BO	299	30	1	F	J	0.185008	0
2a6d008c	BO	300	1193	1	F	J	0.185008	0
2a6d008c	BO	301	82	1	F	J	0.185008	0
2a6d008c	BO	302	44	1	F	J	0.185008	0
2a6d008c	BO	303	249	1	F	J	0.185008	0
2a6d008c	BO	304	628	1	F	J	0.185008	0
2a6d008c	BO	305	46	1	F	J	0.185008	0
2a6d008c	BO	306	591	1	F	J	0.185008	0
2a6d008c	BO	307	15	1	F	J	0.185008	0
2a6d008c	BO	308	19	1	F	J	0.185008	0
2a6d008c	BO	309	17	1	F	J	0.185008	0
2a6d008c	BO	310	13	1	F	J	0.185008	0
2a6d008c	BO	311	15	1	F	J	0.185008	0
2a6d008c	BO	312	36	1	F	J	0.185008	0
2a6d008c	BO	313	23	1	F	J	0.185008	0
2a6d0617	BO	1	NA	0	M	J	NA	NA
2a6d0617	BO	2	10002	0	M	J	NA	NA
2a6d0617	BO	3	70	0	M	J	NA	NA
2a6d0617	BO	4	69	0	M	J	NA	NA
2a6d0617	BO	5	506727	1	M	J	NA	NA
2a6d0617	BO	6	36	1	M	J	NA	NA
2a6d0617	BO	7	25	0	M	J	NA	NA
2a6d0617	BO	8	9016	0	M	J	NA	NA
2a6d07ae	SW	1	NA	0	M	J	NA	NA
2a6d0a4d	BO	1	NA	1	M	J	-0.81398	1
2a6d0a4d	BO	2	1018	1	M	J	-0.81398	1
2a6d0a4d	BO	3	52	0	M	J	-0.81398	1
2a6d0a4d	BO	4	20	1	M	J	-0.81398	1
2a6d0a4d	BO	5	539	1	M	J	-0.81398	1
2a6d0a4d	BO	6	46	0	M	J	-0.81398	1
2a6d0a4d	BO	7	22	0	M	J	-0.81398	1
2a6d0a4d	BO	8	4001	0	M	J	-0.81398	1
2a6d0a4d	BO	9	7612	1	M	J	-0.81398	1
2a6d0a4d	BO	10	498358	0	M	J	-0.81398	1
2a6d0a4d	BO	11	66	1	M	J	-0.81398	1
2a6d0a4d	BO	12	430108	1	M	J	-0.81398	1
2a6d0a4d	BO	13	3310	0	M	J	-0.81398	1
2a6d0a4d	BO	14	20	1	M	J	-0.81398	1
2a6d0f70	BO	1	NA	0	F	J	NA	NA
2a6d0f70	BO	2	789	1	F	J	NA	NA
2a6d0f70	BO	3	64	0	F	J	NA	NA
2a6d0f70	BO	4	1454	1	F	J	NA	NA
2a6d0f70	BO	5	1481	1	F	J	NA	NA
2a6d0f70	BO	6	101	1	F	J	NA	NA
2a6d0f70	BO	7	32	1	F	J	NA	NA
2a6d0f70	BO	8	67	0	F	J	NA	NA
2a6d0f70	BO	9	30	1	F	J	NA	NA
2a6d0f70	BO	10	23	1	F	J	NA	NA
2a6d0f70	BO	11	120	1	F	J	NA	NA
2a6d0f70	BO	12	53	0	F	J	NA	NA
2a6d0f70	BO	13	925	1	F	J	NA	NA
2a6d0f70	BO	14	40	0	F	J	NA	NA
2a6d0f70	BO	15	1293	0	F	J	NA	NA
2a6d0f70	BO	16	68	1	F	J	NA	NA
2a6d0f70	BO	17	52	1	F	J	NA	NA
2a6d0f70	BO	18	547	1	F	J	NA	NA
2a6d0f70	BO	19	43	0	F	J	NA	NA
2a6d0f70	BO	20	89	1	F	J	NA	NA
2a6d0f70	BO	21	20	0	F	J	NA	NA
2a6d0f70	BO	22	89	1	F	J	NA	NA
2a6d0f70	BO	23	120	0	F	J	NA	NA
2a6d0f70	BO	24	23	1	F	J	NA	NA
2a6d0f70	BO	25	21	0	F	J	NA	NA
2a6d0f70	BO	26	1448	1	F	J	NA	NA
2a6d0f70	BO	27	254	1	F	J	NA	NA
2a6d0f70	BO	28	358	0	F	J	NA	NA
2a6d0f70	BO	29	106	1	F	J	NA	NA
2a6d0f70	BO	30	377	0	F	J	NA	NA
2a6d0f70	BO	31	1336	0	F	J	NA	NA
2a6d0f70	BO	32	1863	1	F	J	NA	NA
2a6d0f70	BO	33	61915	1	F	J	NA	NA
2a6d0f70	BO	34	87	0	F	J	NA	NA
2a6d0f70	BO	35	455	0	F	J	NA	NA
2a6d0f70	BO	36	28	0	F	J	NA	NA
2a6d0f70	BO	37	40	0	F	J	NA	NA
2a6d0f70	BO	38	29	0	F	J	NA	NA
2a6d0f70	BO	39	121	1	F	J	NA	NA
2a6d0f70	BO	40	15	0	F	J	NA	NA
2a6d0f70	BO	41	21	1	F	J	NA	NA
2a6d0f70	BO	42	36	1	F	J	NA	NA
2a6d0f70	BO	43	15	0	F	J	NA	NA
2a6d0f70	BO	44	19	0	F	J	NA	NA
2a6d0f70	BO	45	21	1	F	J	NA	NA
2a6d0f70	BO	46	20	1	F	J	NA	NA
2a6d0f70	BO	47	28	1	F	J	NA	NA
2a6d0f70	BO	48	3045	0	F	J	NA	NA
2a6d0f70	BO	49	15	0	F	J	NA	NA
2a6d0f70	BO	50	19	0	F	J	NA	NA
2a6d0f70	BO	51	31	0	F	J	NA	NA
2a6d0f70	BO	52	33	0	F	J	NA	NA
2a6d0f70	BO	53	64	1	F	J	NA	NA
2a6d0f70	BO	54	33	1	F	J	NA	NA
2a6d0f70	BO	55	151	1	F	J	NA	NA
2a6d0f70	BO	56	24	1	F	J	NA	NA
2a6d0f70	BO	57	20	1	F	J	NA	NA
2a6d0f70	BO	58	16	1	F	J	NA	NA
2a6d0f70	BO	59	7	0	F	J	NA	NA
2a6d0f70	BO	60	27	0	F	J	NA	NA
2a6d0f70	BO	61	24	1	F	J	NA	NA
2a6d0f70	BO	62	28	0	F	J	NA	NA
2a6d0f70	BO	63	50	0	F	J	NA	NA
2a6d0f70	BO	64	23	0	F	J	NA	NA
2a6d0f70	BO	65	34	1	F	J	NA	NA
2a6d0f70	BO	66	16	0	F	J	NA	NA
2a6d0f70	BO	67	32	1	F	J	NA	NA
2a6d0f70	BO	68	7	1	F	J	NA	NA
2a6d0f70	BO	69	8234	1	F	J	NA	NA
2a6d0f70	BO	70	2094	1	F	J	NA	NA
2a6d0f70	BO	71	37	1	F	J	NA	NA
2a6d0f70	BO	72	37	1	F	J	NA	NA
2a6d0f70	BO	73	35	0	F	J	NA	NA
2a6d0f70	BO	74	21	0	F	J	NA	NA
2a6d0f70	BO	75	22	0	F	J	NA	NA
2a6d0f70	BO	76	37	1	F	J	NA	NA
2a6d0f70	BO	77	40	1	F	J	NA	NA
2a6d0f70	BO	78	39	1	F	J	NA	NA
2a6d0f70	BO	79	2712	1	F	J	NA	NA
2a6d0f70	BO	80	8	1	F	J	NA	NA
2a6d0f70	BO	81	116	1	F	J	NA	NA
2a6d0f70	BO	82	39	0	F	J	NA	NA
2a6d0f70	BO	83	20	1	F	J	NA	NA
2a6d0f70	BO	84	9	1	F	J	NA	NA
2a6d0f70	BO	85	2	0	F	J	NA	NA
2a6d0f70	BO	86	43	1	F	J	NA	NA
2a6d0f70	BO	87	170	0	F	J	NA	NA
2a6d0f70	BO	88	21	1	F	J	NA	NA
2a6d0f70	BO	89	18	1	F	J	NA	NA
2a6d0f70	BO	90	2561	1	F	J	NA	NA
2a6d0f70	BO	91	1382	1	F	J	NA	NA
2a6d0f70	BO	92	104	1	F	J	NA	NA
2a6d0f70	BO	93	6	0	F	J	NA	NA
2a6d0f70	BO	94	67	1	F	J	NA	NA
2a6d0f70	BO	95	568	1	F	J	NA	NA
2a6d0f70	BO	96	173	1	F	J	NA	NA
2a6d0f70	BO	97	17	0	F	J	NA	NA
2a6d0f70	BO	98	36	1	F	J	NA	NA
2a6d0f70	BO	99	514	1	F	J	NA	NA
2a6d0f70	BO	100	28	1	F	J	NA	NA
2a6d0f70	BO	101	58	0	F	J	NA	NA
2a6d0f70	BO	102	727	1	F	J	NA	NA
2a6d0f70	BO	103	22	1	F	J	NA	NA
2a6d0f70	BO	104	22	1	F	J	NA	NA
2a6d0f70	BO	105	47	1	F	J	NA	NA
2a6d0f70	BO	106	52	1	F	J	NA	NA
2a6d0f70	BO	107	338481	1	F	J	NA	NA
2a6d0f70	BO	108	20	0	F	J	NA	NA
2a6d0f70	BO	109	8	0	F	J	NA	NA
2a6d0f70	BO	110	44	1	F	J	NA	NA
2a6d0f70	BO	111	8	0	F	J	NA	NA
2a6d0f70	BO	112	33	0	F	J	NA	NA
2a6d0f70	BO	113	19	1	F	J	NA	NA
2a6d0f70	BO	114	11	1	F	J	NA	NA
2a6d0f70	BO	115	33	1	F	J	NA	NA
2a6d0f70	BO	116	15	1	F	J	NA	NA
2a6d0f70	BO	117	6	0	F	J	NA	NA
2a6d0f70	BO	118	16	0	F	J	NA	NA
2a6d0f70	BO	119	26	1	F	J	NA	NA
2a6d0f70	BO	120	105	0	F	J	NA	NA
2a6d0f70	BO	121	22	1	F	J	NA	NA
2a6d0f70	BO	122	67888	0	F	J	NA	NA
2a6d0f70	BO	123	53	1	F	J	NA	NA
2a6d0f70	BO	124	8	1	F	J	NA	NA
2a6d0f70	BO	125	12	0	F	J	NA	NA
2a6d0f70	BO	126	NA	1	F	J	NA	NA
2a6d0f70	BO	127	42	0	F	J	NA	NA
2a6d0f70	BO	128	23	1	F	J	NA	NA
2a6d0f70	BO	129	10	1	F	J	NA	NA
2a6d0f70	BO	130	102	1	F	J	NA	NA
2a6d0f70	BO	131	14	1	F	J	NA	NA
2a6d0f70	BO	132	28	0	F	J	NA	NA
2a6d0f70	BO	133	2933	0	F	J	NA	NA
2a6d0f70	BO	134	54	1	F	J	NA	NA
2a6d0f70	BO	135	46	1	F	J	NA	NA
2a6d0f70	BO	136	36	1	F	J	NA	NA
2a6d0f70	BO	137	11	0	F	J	NA	NA
2a6d0f70	BO	138	27	1	F	J	NA	NA
2a6d0f70	BO	139	8	0	F	J	NA	NA
2a6d0f70	BO	140	25	1	F	J	NA	NA
2a6d0f70	BO	141	28	1	F	J	NA	NA
2a6d0f70	BO	142	14	0	F	J	NA	NA
2a6d0f70	BO	143	157	1	F	J	NA	NA
2a6d0f70	BO	144	22	0	F	J	NA	NA
2a6d0f70	BO	145	29	0	F	J	NA	NA
2a6d0f70	BO	146	37	1	F	J	NA	NA
2a6d0f70	BO	147	6256	1	F	J	NA	NA
2a6d0f70	BO	148	112	1	F	J	NA	NA
2a6d0f70	BO	149	11	1	F	J	NA	NA
2a6d0f70	BO	150	25	0	F	J	NA	NA
2a6d0f70	BO	151	1631	1	F	J	NA	NA
2a6d0f70	BO	152	11	0	F	J	NA	NA
2a6d0f70	BO	153	178	0	F	J	NA	NA
2a6d0f70	BO	154	591	1	F	J	NA	NA
2a6d0f70	BO	155	18	1	F	J	NA	NA
2a6d0f70	BO	156	7	1	F	J	NA	NA
2a6d0f70	BO	157	66	1	F	J	NA	NA
2a6d0f70	BO	158	8	1	F	J	NA	NA
2a6d0f70	BO	159	35	1	F	J	NA	NA
2a6d0f70	BO	160	51	0	F	J	NA	NA
2a6d0f70	BO	161	22	1	F	J	NA	NA
2a6d0f70	BO	162	8	1	F	J	NA	NA
2a6d0f70	BO	163	16	1	F	J	NA	NA
2a6d0f70	BO	164	49	1	F	J	NA	NA
2a6d0f70	BO	165	16	1	F	J	NA	NA
2a6d0f70	BO	166	28	0	F	J	NA	NA
2a6d0f70	BO	167	82	1	F	J	NA	NA
2a6d0f70	BO	168	9	0	F	J	NA	NA
2a6d1445	GW29	1	NA	0	F	A	-0.861002	0
2a6d1445	GW29	2	312	0	F	A	-0.861002	0
2a6d16e4	GW202	1	NA	0	F	J	-0.557312	0
2a6d16e4	GW202	2	3272	0	F	J	-0.557312	0
2a6d16e4	GW202	3	6115	1	F	J	-0.557312	0
2a6d16e4	GW202	4	5465	0	F	J	-0.557312	0
2a6d16e4	GW202	5	246180	0	F	J	-0.557312	0
2a6d16e4	GW202	6	57	0	F	J	-0.557312	0
2a6d16e4	GW202	7	813	0	F	J	-0.557312	0
2a6d16e4	GW202	8	17663	1	F	J	-0.557312	0
2a6d16e4	GW202	9	1048	0	F	J	-0.557312	0
2a6d16e4	GW202	10	382	1	F	J	-0.557312	0
2a6d16e4	GW202	11	52	1	F	J	-0.557312	0
2a6d16e4	GW202	12	218	0	F	J	-0.557312	0
2a6d16e4	GW202	13	60	0	F	J	-0.557312	0
2a6d16e4	GW202	14	67	1	F	J	-0.557312	0
2a6d16e4	GW202	15	9	0	F	J	-0.557312	0
2a6d16e4	GW202	16	6197440	1	F	J	-0.557312	0
2a6d16e4	GW202	17	495	0	F	J	-0.557312	0
2a6d16e4	GW202	18	347	1	F	J	-0.557312	0
2a6d16e4	GW202	19	175	0	F	J	-0.557312	0
2a6d16e4	GW202	20	2854	0	F	J	-0.557312	0
2a6d16e4	GW202	21	293	1	F	J	-0.557312	0
2a6d16e4	GW202	22	691	1	F	J	-0.557312	0
2a6d16e4	GW202	23	29	1	F	J	-0.557312	0
2a6d16e4	GW202	24	196	0	F	J	-0.557312	0
2a6d16e4	GW202	25	120	0	F	J	-0.557312	0
2a6d16e4	GW202	26	44	1	F	J	-0.557312	0
2a6d16e4	GW202	27	198	1	F	J	-0.557312	0
2a6d16e4	GW202	28	3715	0	F	J	-0.557312	0
2a6d16e4	GW202	29	1066	0	F	J	-0.557312	0
2a6d16e4	GW202	30	14373	1	F	J	-0.557312	0
2a6d16e4	GW202	31	4344	1	F	J	-0.557312	0
2a6d16e4	GW202	32	1354	1	F	J	-0.557312	0
2a6d16e4	GW202	33	38	1	F	J	-0.557312	0
2a6d16e4	GW202	34	154	1	F	J	-0.557312	0
2a6d16e4	GW202	35	98	1	F	J	-0.557312	0
2a6d16e4	GW202	36	144	0	F	J	-0.557312	0
2a6d16e4	GW202	37	16	0	F	J	-0.557312	0
2a6d16e4	GW202	38	36	1	F	J	-0.557312	0
2a6d16e4	GW202	39	316	1	F	J	-0.557312	0
2a6d16e4	GW202	40	39	1	F	J	-0.557312	0
2a6d16e4	GW202	41	50	1	F	J	-0.557312	0
2a6d16e4	GW202	42	94	0	F	J	-0.557312	0
2a6d16e4	GW202	43	1210	0	F	J	-0.557312	0
2a6d16e4	GW202	44	88	0	F	J	-0.557312	0
2a6d16e4	GW202	45	24	0	F	J	-0.557312	0
2a6d16e4	GW202	46	17	0	F	J	-0.557312	0
2a6d16e4	GW202	47	118	0	F	J	-0.557312	0
2a6d16e4	GW202	48	24	1	F	J	-0.557312	0
2a6d16e4	GW202	49	39	1	F	J	-0.557312	0
2a6d16e4	GW202	50	577	1	F	J	-0.557312	0
2a6d16e4	GW202	51	2537	1	F	J	-0.557312	0
2a6d16e4	GW202	52	26	0	F	J	-0.557312	0
2a6d16e4	GW202	53	21	1	F	J	-0.557312	0
2a6d16e4	GW202	54	35	0	F	J	-0.557312	0
2a6d16e4	GW202	55	41	1	F	J	-0.557312	0
2a6d16e4	GW202	56	34	1	F	J	-0.557312	0
2a6d16e4	GW202	57	30	1	F	J	-0.557312	0
2a6d16e4	GW202	58	22	1	F	J	-0.557312	0
2a6d16e4	GW202	59	3	0	F	J	-0.557312	0
2a6d16e4	GW202	60	19	1	F	J	-0.557312	0
2a6d16e4	GW202	61	3	0	F	J	-0.557312	0
2a6d16e4	GW202	62	93	0	F	J	-0.557312	0
2a6d16e4	GW202	63	31	0	F	J	-0.557312	0
2a6d16e4	GW202	64	392	0	F	J	-0.557312	0
2a6d16e4	GW202	65	32	0	F	J	-0.557312	0
2a6d16e4	GW202	66	1340	1	F	J	-0.557312	0
2a6d16e4	GW202	67	58	0	F	J	-0.557312	0
2a6d16e4	GW202	68	44	1	F	J	-0.557312	0
2a6d16e4	GW202	69	63	0	F	J	-0.557312	0
2a6d16e4	GW202	70	17	0	F	J	-0.557312	0
2a6d16e4	GW202	71	23	1	F	J	-0.557312	0
2a6d16e4	GW202	72	45	1	F	J	-0.557312	0
2a6d16e4	GW202	73	47405	0	F	J	-0.557312	0
2a6d16e4	GW202	74	256	1	F	J	-0.557312	0
2a6d16e4	GW202	75	3	0	F	J	-0.557312	0
2a6d16e4	GW202	76	82	0	F	J	-0.557312	0
2a6d16e4	GW202	77	51	1	F	J	-0.557312	0
2a6d16e4	GW202	78	7	1	F	J	-0.557312	0
2a6d16e4	GW202	79	58	0	F	J	-0.557312	0
2a6d16e4	GW202	80	18	0	F	J	-0.557312	0
2a6d16e4	GW202	81	845	1	F	J	-0.557312	0
2a6d16e4	GW202	82	1081	1	F	J	-0.557312	0
2a6d16e4	GW202	83	77	1	F	J	-0.557312	0
2a6d16e4	GW202	84	141	1	F	J	-0.557312	0
2a6d16e4	GW202	85	77	1	F	J	-0.557312	0
2a6d16e4	GW202	86	845	1	F	J	-0.557312	0
2a6d16e4	GW202	87	1085	1	F	J	-0.557312	0
2a6d16e4	GW202	88	589	0	F	J	-0.557312	0
2a6d16e4	GW202	89	4223	1	F	J	-0.557312	0
2a6d16e4	GW202	90	11	1	F	J	-0.557312	0
2a6d16e4	GW202	91	50	0	F	J	-0.557312	0
2a6d16e4	GW202	92	64	1	F	J	-0.557312	0
2a6d16e4	GW202	93	65	1	F	J	-0.557312	0
2a6d16e4	GW202	94	45	1	F	J	-0.557312	0
2a6d16e4	GW202	95	27	1	F	J	-0.557312	0
2a6d16e4	GW202	96	23	0	F	J	-0.557312	0
2a6d16e4	GW202	97	47	1	F	J	-0.557312	0
2a6d16e4	GW202	98	21	1	F	J	-0.557312	0
2a6d16e4	GW202	99	27	1	F	J	-0.557312	0
2a6d16e4	GW202	100	55	1	F	J	-0.557312	0
2a6d16e4	GW202	101	2193	1	F	J	-0.557312	0
2a6d16e4	GW202	102	31	1	F	J	-0.557312	0
2a6d16e4	GW202	103	49	1	F	J	-0.557312	0
2a6d16e4	GW202	104	29	1	F	J	-0.557312	0
2a6d16e4	GW202	105	39	1	F	J	-0.557312	0
2a6d16e4	GW202	106	24	0	F	J	-0.557312	0
2a6d16e4	GW202	107	16	0	F	J	-0.557312	0
2a6d16e4	GW202	108	23	1	F	J	-0.557312	0
2a6d16e4	GW202	109	31	1	F	J	-0.557312	0
2a6d16e4	GW202	110	73	1	F	J	-0.557312	0
2a6d16e4	GW202	111	874	0	F	J	-0.557312	0
2a6d16e4	GW202	112	28	0	F	J	-0.557312	0
2a6d16e4	GW202	113	23	1	F	J	-0.557312	0
2a6d16e4	GW202	114	32	1	F	J	-0.557312	0
2a6d16e4	GW202	115	1237	0	F	J	-0.557312	0
2a6d16e4	GW202	116	836	1	F	J	-0.557312	0
2a6d16e4	GW202	117	42	1	F	J	-0.557312	0
2a6d16e4	GW202	118	548	1	F	J	-0.557312	0
2a6d16e4	GW202	119	109	1	F	J	-0.557312	0
2a6d16e4	GW202	120	27	1	F	J	-0.557312	0
2a6d16e4	GW202	121	31	1	F	J	-0.557312	0
2a6d16e4	GW202	122	13541	1	F	J	-0.557312	0
2a6d16e4	GW202	123	45	0	F	J	-0.557312	0
2a6d16e4	GW202	124	104	1	F	J	-0.557312	0
2a6d16e4	GW202	125	24	1	F	J	-0.557312	0
2a6d16e4	GW202	126	52	1	F	J	-0.557312	0
2a6d16e4	GW202	127	27	1	F	J	-0.557312	0
2a6d16e4	GW202	128	225	1	F	J	-0.557312	0
2a6d16e4	GW202	129	639	1	F	J	-0.557312	0
2a6d16e4	GW202	130	60	1	F	J	-0.557312	0
2a6d16e4	GW202	131	22	1	F	J	-0.557312	0
2a6d16e4	GW202	132	33	1	F	J	-0.557312	0
2a6d16e4	GW202	133	16	1	F	J	-0.557312	0
2a6d16e4	GW202	134	254	1	F	J	-0.557312	0
2a6d16e4	GW202	135	40	1	F	J	-0.557312	0
2a6d16e4	GW202	136	28	0	F	J	-0.557312	0
2a6d16e4	GW202	137	21	1	F	J	-0.557312	0
2a6d16e4	GW202	138	23	1	F	J	-0.557312	0
2a6d16e4	GW202	139	26	1	F	J	-0.557312	0
2a6d16e4	GW202	140	25	1	F	J	-0.557312	0
2a6d16e4	GW202	141	94	1	F	J	-0.557312	0
2a6d16e4	GW202	142	1513	0	F	J	-0.557312	0
2a6d16e4	GW202	143	168	1	F	J	-0.557312	0
2a6d16e4	GW202	144	396	1	F	J	-0.557312	0
2a6d16e4	GW202	145	638	1	F	J	-0.557312	0
2a6d16e4	GW202	146	28	1	F	J	-0.557312	0
2a6d16e4	GW202	147	95	1	F	J	-0.557312	0
2a6d16e4	GW202	148	27	1	F	J	-0.557312	0
2a6d16e4	GW202	149	38	1	F	J	-0.557312	0
2a6d16e4	GW202	150	1751	1	F	J	-0.557312	0
2a6d16e4	GW202	151	22	0	F	J	-0.557312	0
2a6d16e4	GW202	152	20	1	F	J	-0.557312	0
2a6d16e4	GW202	153	25	1	F	J	-0.557312	0
2a6d16e4	GW202	154	40	1	F	J	-0.557312	0
2a6d16e4	GW202	155	20	1	F	J	-0.557312	0
2a6d16e4	GW202	156	37	1	F	J	-0.557312	0
2a6d16e4	GW202	157	11	1	F	J	-0.557312	0
2a6d16e4	GW202	158	57	1	F	J	-0.557312	0
2a6d16e4	GW202	159	40	1	F	J	-0.557312	0
2a6d16e4	GW202	160	20	1	F	J	-0.557312	0
2a6d16e4	GW202	161	24	1	F	J	-0.557312	0
2a6d16e4	GW202	162	360	1	F	J	-0.557312	0
2a6d16e4	GW202	163	437	1	F	J	-0.557312	0
2a6d16e4	GW202	164	1049	1	F	J	-0.557312	0
2a6d16e4	GW202	165	97	1	F	J	-0.557312	0
2a6d16e4	GW202	166	673	1	F	J	-0.557312	0
2a6d16e4	GW202	167	25	1	F	J	-0.557312	0
2a6d16e4	GW202	168	31	1	F	J	-0.557312	0
2a6d16e4	GW202	169	75	1	F	J	-0.557312	0
2a6d16e4	GW202	170	41	1	F	J	-0.557312	0
2a6d16e4	GW202	171	128	0	F	J	-0.557312	0
2a6d16e4	GW202	172	77	1	F	J	-0.557312	0
2a6d16e4	GW202	173	72	1	F	J	-0.557312	0
2a6d16e4	GW202	174	46965	1	F	J	-0.557312	0
2a6d16e4	GW202	175	25	1	F	J	-0.557312	0
2a6d16e4	GW202	176	46	1	F	J	-0.557312	0
2a6d16e4	GW202	177	19	1	F	J	-0.557312	0
2a6d16e4	GW202	178	41	1	F	J	-0.557312	0
2a6d16e4	GW202	179	9	1	F	J	-0.557312	0
2a6d16e4	GW202	180	69	1	F	J	-0.557312	0
2a6d16e4	GW202	181	38	1	F	J	-0.557312	0
2a6d16e4	GW202	182	46	1	F	J	-0.557312	0
2a6d16e4	GW202	183	490	1	F	J	-0.557312	0
2a6d16e4	GW202	184	27	1	F	J	-0.557312	0
2a6d16e4	GW202	185	132	1	F	J	-0.557312	0
2a6d16e4	GW202	186	18	1	F	J	-0.557312	0
2a6d16e4	GW202	187	18	1	F	J	-0.557312	0
2a6d16e4	GW202	188	24	1	F	J	-0.557312	0
2a6d16e4	GW202	189	274	1	F	J	-0.557312	0
2a6d16e4	GW202	190	31	1	F	J	-0.557312	0
2a6d16e4	GW202	191	881	1	F	J	-0.557312	0
2a6d16e4	GW202	192	33	1	F	J	-0.557312	0
2a6d16e4	GW202	193	24	1	F	J	-0.557312	0
2a6d16e4	GW202	194	448	1	F	J	-0.557312	0
2a6d16e4	GW202	195	10285	0	F	J	-0.557312	0
2a6d16e4	GW202	196	30	1	F	J	-0.557312	0
2a6d16e4	GW202	197	12	1	F	J	-0.557312	0
2a6d16e4	GW202	198	14	1	F	J	-0.557312	0
2a6d16e4	GW202	199	32	1	F	J	-0.557312	0
2a6d16e4	GW202	200	7	0	F	J	-0.557312	0
2a6d16e4	GW202	201	43	1	F	J	-0.557312	0
2a6d16e4	GW202	202	39	1	F	J	-0.557312	0
2a6d16e4	GW202	203	9	1	F	J	-0.557312	0
2a6d16e4	GW202	204	13	1	F	J	-0.557312	0
2a6d16e4	GW202	205	21	1	F	J	-0.557312	0
2a6d16e4	GW202	206	16	1	F	J	-0.557312	0
2a6d16e4	GW202	207	35	1	F	J	-0.557312	0
2a6d16e4	GW202	208	31	1	F	J	-0.557312	0
2a6d16e4	GW202	209	30	1	F	J	-0.557312	0
2a6d186c	GW202	1	NA	1	F	J	0.302137	0
2a6d1ae1	GW29	1	NA	1	M	J	NA	NA
2a6d1ae1	GW29	2	673353	1	M	J	NA	NA
2a6d1ae1	GW29	3	185172	0	M	J	NA	NA
2a6d1ae1	GW29	4	4982	0	M	J	NA	NA
2a6d1ae1	GW29	5	72919	1	M	J	NA	NA
2a6d1ae1	GW29	6	623973	0	M	J	NA	NA
2a6d1ae1	GW29	7	260	1	M	J	NA	NA
2a6d1ae1	GW29	8	68520	0	M	J	NA	NA
2a6d1ae1	GW29	9	66	0	M	J	NA	NA
2a6d1ae1	GW29	10	177497	0	M	J	NA	NA
2a6d1ae1	GW29	11	1575	0	M	J	NA	NA
2a6d1ae1	GW29	12	6036	1	M	J	NA	NA
2a6d1ae1	GW29	13	109	0	M	J	NA	NA
2a6d1ae1	GW29	14	177124	0	M	J	NA	NA
2a6d1ae1	GW29	15	167182	0	M	J	NA	NA
2a6d1ae1	GW29	16	21	0	M	J	NA	NA
2a6d1d1b	BO	1	NA	1	M	J	NA	NA
2a6d1d1b	BO	2	7	1	M	J	NA	NA
2a6d1d1b	BO	3	3	0	M	J	NA	NA
2a6d1d1b	BO	4	86	0	M	J	NA	NA
2a6d1d1b	BO	5	13411	1	M	J	NA	NA
2a6d1d1b	BO	6	564	1	M	J	NA	NA
2a6d1d1b	BO	7	9	1	M	J	NA	NA
2a6d1d1b	BO	8	81390	0	M	J	NA	NA
2a6d1d1b	BO	9	243533	0	M	J	NA	NA
2a6d1d1b	BO	10	11005	1	M	J	NA	NA
2a6d1d1b	BO	11	3	0	M	J	NA	NA
2a6d1d1b	BO	12	50	0	M	J	NA	NA
2a6d1d1b	BO	13	75	0	M	J	NA	NA
2a6d1d1b	BO	14	109	0	M	J	NA	NA
2a6d1d1b	BO	15	74310	1	M	J	NA	NA
2a6d1d1b	BO	16	18	0	M	J	NA	NA
2a6d1d1b	BO	17	4	0	M	J	NA	NA
2a6d1d1b	BO	18	14	0	M	J	NA	NA
2a6d1d1b	BO	19	231	0	M	J	NA	NA
2a6d1d1b	BO	20	240	0	M	J	NA	NA
2a6d1d1b	BO	21	2035	0	M	J	NA	NA
2a6d1d1b	BO	22	1702	0	M	J	NA	NA
2a6d1d1b	BO	23	154	0	M	J	NA	NA
2a6d1d1b	BO	24	1341	0	M	J	NA	NA
2a6d1d1b	BO	25	51	0	M	J	NA	NA
2a6d1d1b	BO	26	4937	0	M	J	NA	NA
2a6d1d1b	BO	27	21	0	M	J	NA	NA
2a6d1d1b	BO	28	84	0	M	J	NA	NA
2a6d1d1b	BO	29	3676	0	M	J	NA	NA
2a6d1d1b	BO	30	228	0	M	J	NA	NA
2a6d1d1b	BO	31	23	1	M	J	NA	NA
2a6d1d1b	BO	32	6363	1	M	J	NA	NA
2a6d1d1b	BO	33	19	0	M	J	NA	NA
2a6d1d1b	BO	34	17	0	M	J	NA	NA
2a6d1d1b	BO	35	16	0	M	J	NA	NA
2a6d1d1b	BO	36	22	1	M	J	NA	NA
2a6d1d1b	BO	37	48	1	M	J	NA	NA
2a6d1d1b	BO	38	45	1	M	J	NA	NA
2a6d1d1b	BO	39	4	0	M	J	NA	NA
2a6d1d1b	BO	40	55	0	M	J	NA	NA
2a6d1d1b	BO	41	51	0	M	J	NA	NA
2a6d1d1b	BO	42	23	1	M	J	NA	NA
2a6d1d1b	BO	43	181	1	M	J	NA	NA
2a6d1d1b	BO	44	36	1	M	J	NA	NA
2a6d1d1b	BO	45	132	1	M	J	NA	NA
2a6d1d1b	BO	46	235	1	M	J	NA	NA
2a6d1d1b	BO	47	36	0	M	J	NA	NA
2a6d1d1b	BO	48	124	1	M	J	NA	NA
2a6d1d1b	BO	49	39	0	M	J	NA	NA
2a6d1d1b	BO	50	1068	1	M	J	NA	NA
2a6d1d1b	BO	51	112	0	M	J	NA	NA
2a6d1d1b	BO	52	15	0	M	J	NA	NA
2a6d1d1b	BO	53	1300	0	M	J	NA	NA
2a6d1d1b	BO	54	20	1	M	J	NA	NA
2a6d1d1b	BO	55	27	1	M	J	NA	NA
2a6d1d1b	BO	56	12	1	M	J	NA	NA
2a6d1d1b	BO	57	30	1	M	J	NA	NA
2a6d1d1b	BO	58	193	1	M	J	NA	NA
2a6d1d1b	BO	59	81	0	M	J	NA	NA
2a6d1d1b	BO	60	5199	1	M	J	NA	NA
2a6d1d1b	BO	61	41	0	M	J	NA	NA
2a6d1d1b	BO	62	16	0	M	J	NA	NA
2a6d1d1b	BO	63	18	0	M	J	NA	NA
2a6d1d1b	BO	64	51	1	M	J	NA	NA
2a6d1d1b	BO	65	14	1	M	J	NA	NA
2a6d1d1b	BO	66	58	0	M	J	NA	NA
2a6d1d1b	BO	67	21	0	M	J	NA	NA
2a6d1d1b	BO	68	18	0	M	J	NA	NA
2a6d1d1b	BO	69	63	1	M	J	NA	NA
2a6d1d1b	BO	70	42	1	M	J	NA	NA
2a6d1d1b	BO	71	6	0	M	J	NA	NA
2a6d1d1b	BO	72	19	0	M	J	NA	NA
2a6d1d1b	BO	73	17	0	M	J	NA	NA
2a6d1d1b	BO	74	2056	1	M	J	NA	NA
2a6d1d1b	BO	75	22	0	M	J	NA	NA
2a6d1d1b	BO	76	578	1	M	J	NA	NA
2a6d1d1b	BO	77	53	0	M	J	NA	NA
2a6d1d1b	BO	78	20	1	M	J	NA	NA
2a6d1d1b	BO	79	1982	1	M	J	NA	NA
2a6d1d1b	BO	80	55807	1	M	J	NA	NA
2a6d1d1b	BO	81	2	0	M	J	NA	NA
2a6d1d1b	BO	82	35	1	M	J	NA	NA
2a6d1d1b	BO	83	43	1	M	J	NA	NA
2a6d1d1b	BO	84	15	1	M	J	NA	NA
2a6d1d1b	BO	85	554	1	M	J	NA	NA
2a6d1d1b	BO	86	27	1	M	J	NA	NA
2a6d1d1b	BO	87	9	1	M	J	NA	NA
2a6d1d1b	BO	88	14	1	M	J	NA	NA
2a6d1d1b	BO	89	161	1	M	J	NA	NA
2a6d1d1b	BO	90	11	1	M	J	NA	NA
2a6d1d1b	BO	91	2441	0	M	J	NA	NA
2a6d1d1b	BO	92	40	1	M	J	NA	NA
2a6d1d1b	BO	93	20	1	M	J	NA	NA
2a6d1d1b	BO	94	10	1	M	J	NA	NA
2a6d1d1b	BO	95	43	1	M	J	NA	NA
2a6d1d1b	BO	96	2051	1	M	J	NA	NA
2a6d1d1b	BO	97	3	0	M	J	NA	NA
2a6d1d1b	BO	98	32	1	M	J	NA	NA
2a6d1d1b	BO	99	19	1	M	J	NA	NA
2a6d1d1b	BO	100	134	1	M	J	NA	NA
2a6d1d1b	BO	101	12	1	M	J	NA	NA
2a6d1d1b	BO	102	16	1	M	J	NA	NA
2a6d1d1b	BO	103	1811	1	M	J	NA	NA
2a6d1d1b	BO	104	1631	0	M	J	NA	NA
2a6d1d1b	BO	105	2519	1	M	J	NA	NA
2a6d1d1b	BO	106	54	1	M	J	NA	NA
2a6d1d1b	BO	107	16	1	M	J	NA	NA
2a6d1d1b	BO	108	17	0	M	J	NA	NA
2a6d1d1b	BO	109	10	1	M	J	NA	NA
2a6d1d1b	BO	110	1848	1	M	J	NA	NA
2a6d1d1b	BO	111	18	1	M	J	NA	NA
2a6d1d1b	BO	112	56	1	M	J	NA	NA
2a6d1d1b	BO	113	23	0	M	J	NA	NA
2a6d1d1b	BO	114	1143	1	M	J	NA	NA
[truncated: 3,087 more rows]

## Sheet: variables
id	unique PIT tag number
site	location of the device in Wytham
trial	trial number
intertrial	time interval between the previous trial and this trial (s)
red	correct (1) or incorrect (0) choice
sex	sex; F=female, M=Male
age	age class; A=Adult (after hatching year), J=Juvenile (hatching year)
exploration	exploration score
problemsolving	captive problem-solving performance; 0=Non-solver, 1=Solver
From: Morand-Ferron et al.: Taking the operant paradigm into the field: associative learning in wild great tits
